# Supplementary material for: Splicing stimulates siRNA formation at Drosophila DNA double-strand breaks
Source: PLoS Genet. 2017 Jun 19;13(6):e1006861. doi: 10.1371/journal.pgen.1006861 (PMC5495518; doi:10.1371/journal.pgen.1006861)
Supplement: S1 Table — (XLSX) [file pgen.1006861.s010.xlsx]

## Sheet: compiled_information
									dsRNA screening constructs				new dsRNA designs A and B
									genome-wide screen DSB reporter	validation DSB reporter	validation high copy transgene reporter		new design A	new design B	DSB reporter	new design A	new design B	counter-screen miR-277 reporter	new design A	new design B	high-copy transgene reporter		new design A information			new design B information
	CG-Nr.	Symbol	Name	GeneID	BKNID	Hit	validated		zscore_loess	average fold change (n=2)	average fold change (n=2)		average fold change (n=2)	average fold change (n=2)	combined fold change (n=2 each)	average fold change (n=2)	average fold change (n=2)	combined fold change (n=2 each)	average fold change (n=2)	average fold change (n=2)	combined fold change (n=2 each)		amplicon length	primer fwd	primer rev	amplicon length	primer fwd	primer rev
	CG10630	blanks	blanks	FBgn0035608	BKN31903	pos	yes		38.136	3.73487	1.63848		3.35933	2.88699	3.12316	1.10786	1.14217	1.12502	1.58928	1.41289	1.50108		350	taatacgactcactatagggtgtggatagtcggttccaaa	taatacgactcactatagggatggcctcttatgccattca	424	taatacgactcactatagggtggtggttaggatttcctgc	taatacgactcactatagggttgaagaaaactgctatgggc
	CG14999	RfC4	Replication factor C subunit 4	FBgn0260985	BKN22927	pos	yes		25.9454	4.97063	0.739995		2.54073	1.81169	2.17621	1.15035	1.11886	1.13461	0.975193	0.772275	0.873734		420	taatacgactcactatagggctgcagcagcgagttgatac	taatacgactcactatagggcaagttctggccaagctcat	202	taatacgactcactatagggtaatattgggtgcatttccct	taatacgactcactatagggccacgcttcaatttgtttgt
	CG42320	Doa	Darkener of apricot	FBgn0259220	BKN31879	pos	yes		25.0869	2.16089	1.45256		1.35079	1.33238	1.34158	1.25135	1.0519	1.15163	1.40037	1.69467	1.54752		348	taatacgactcactatagggcctgcatcatccgttctttg	taatacgactcactatagggggatcaaaagggatcaatgg	470	taatacgactcactatagggtttttgaaatgttggggctc	taatacgactcactatagggcaccccagctccagtatgac
	CG10377	Hrb27C	Heterogeneous nuclear ribonucleoprotein at 27C	FBgn0004838	BKN29074	pos	yes		25.0729	4.20566	1.67556		2.57647	1.76307	2.16977	1.49962	1.5603	1.52996	1.41134	1.43606	1.4237		496	taatacgactcactataggggagcctcgtgatggatctg	taatacgactcactatagggagtacatgtcagtggcggtg	331	taatacgactcactataggggaccggacccggtaattc	taatacgactcactatagggaaaaacgaacagacgacgct
	CG5313	RfC3	Replication factor C subunit 3	FBgn0032244	BKN20762	pos	yes		24.4289	2.19607	1.24361		2.35121	2.92092	2.63606	1.08015	1.05279	1.06647	0.811239	0.891485	0.851362		209	taatacgactcactatagggcgttcagataactgaggacgg	taatacgactcactatagggaggagtcctccaagctactgc	163	taatacgactcactatagggtccaaacagttgagctgcct	taatacgactcactatagggtttcacttctccattgaaacca
	CG1639	l(1)10Bb	lethal (1) 10Bb	FBgn0001491	BKN46079	pos	yes		23.2644	4.10202	2.0837		3.99914	3.78816	3.89365	1.13397	1.29013	1.21205	2.35506	2.232	2.29353		230	taatacgactcactatagggtttaaacaaatcggaacgca	taatacgactcactatagggccatgtggacgcattattgg	205	taatacgactcactatagggacaaccgcagtggacacac	taatacgactcactatagggccgggaattgtacgactactgt
	CG8142	CG8142	NA	FBgn0030871	BKN20043	pos	yes		20.1118	4.58203	0.737734		2.84199	1.79393	2.31796	1.13583	1.06899	1.10241	0.906095	0.978833	0.942464		238	taatacgactcactatagggctaagatgatgcagcagcca	taatacgactcactatagggctacagcgttggccaaatga	430	taatacgactcactatagggcgacagctgcgagaagtttt	taatacgactcactatagggtttttgaaaacgggaaaatca
	CG1119	Gnf1	Germ line transcription factor 1	FBgn0004913	BKN22954	pos	yes		17.9448	0.7871	1.16122		2.86041	3.27658	3.0685	1.50797	1.38764	1.4478	0.807474	1.03449	0.920983		429	taatacgactcactatagggcgcaagcatgtgctcataa	taatacgactcactataggggtccgcggtgaagactttt	415	taatacgactcactataggggctgggcaagaattccaagt	taatacgactcactatagggcggaccctcgtccaagtaat
	CG7185	CG7185	NA	FBgn0035872	BKN28487	pos	yes		17.6263	2.32225	1.44816		1.90612	2.46132	2.18372	1.42583	1.3128	1.36931	1.31516	1.32776	1.32146		295	taatacgactcactatagggctgactgtgcgatttctgct	taatacgactcactatagggacgtgaacccagcattcttt	489	taatacgactcactatagggggctgcatgatggagttca	taatacgactcactatagggcaatggggtgtaccatcaga
	CG4294	CG4294	NA	FBgn0034742	BKN23609	pos	yes		17.2847	2.49586	1.12439		2.0934	2.07069	2.08205	0.588582	1.0789	0.83374	1.42671	1.36818	1.39745		403	taatacgactcactatagggggaggcggctgtgtcttag	taatacgactcactatagggtagatccagccagcatcaaa	437	taatacgactcactatagggtggcagatttaagggctatca	taatacgactcactataggggcggcaagactatcaccataa
	CG11777	CG11777	NA	FBgn0033527	BKN28775	pos	no		17.1014	1.11772	0.807541		1.02206	1.03217	1.02711	1.0535	1.03432	1.04391	0.952182	1.13798	1.04508		235	taatacgactcactatagggctgatcgaggaatggtttcca	taatacgactcactataggggccaaaggattggcatgtat
	CG6754	nbs	nbs	FBgn0261530	BKN21109	pos	yes		15.1694	1.0601	0.821521		1.57736	2.11592	1.84664	1.08499	1.03993	1.06246	0.878503	0.936196	0.907349		407	taatacgactcactataggggagcattttcgttctcctca	taatacgactcactatagggcatttccgaactggtggtg	420	taatacgactcactatagggattgattgattcagtggcctg	taatacgactcactataggggtcacttcgaactggaccga
	CG4636	SCAR	SCAR	FBgn0041781	BKN22532	pos	no		14.6914	5.36697	1.26524		1.09798	0.764208	0.931091	0.638608	1.10851	0.873559	0.927478	0.843178	0.885328		494	taatacgactcactataggggcagatcgatggtagcacct	taatacgactcactatagggtatcattggcattctggacg	248	taatacgactcactatagggaaggaaattgaacgaaacgc	taatacgactcactatagggataccacgcttggtttcgac
	CG6416	Zasp66	Z band alternatively spliced PDZ-motif protein 66	FBgn0035917	BKN32973	pos	no		12.2716	1.03023	1.02267		0.95109	1.09061	1.02085	1.13648	1.0562	1.09634	0.741376	0.847693	0.794534		274	taatacgactcactataggggggacaacaaaatcgcctac	taatacgactcactatagggacgtcttgttgatggtccct	233	taatacgactcactatagggggtgccaccgagtactagaaa	taatacgactcactatagggatttcgatgccaattgattacc
	CG42724	CG42724	NA	FBgn0261641	BKN27003	pos	yes		11.5737	1.19568	1.29749		1.92154	1.39212	1.65683	1.21251	1.04796	1.13024	1.19489	1.32848	1.26169		500	taatacgactcactataggggggcttgaacttgcgattta	taatacgactcactatagggaccacacttgctacccaacc	500	taatacgactcactatagggatgattagcgacttggctgg	taatacgactcactataggggaaatctgggtggaaaccaa
	CG16903	CG16903	NA	FBgn0040394	BKN20586	pos	yes		11.5255	3.95393	1.63787		1.49938	1.78059	1.63998	1.04701	1.19319	1.1201	2.07226	1.14249	1.60738		271	taatacgactcactatagggtgtctcgcttgtctatcaatca	taatacgactcactatagggaaagatcggtctggaaaccc	516	taatacgactcactataggggcacttgcttgatgtgatgg	taatacgactcactatagggtggagacgatcaccaatgtc
	CG2063	CG2063	NA	FBgn0033400	BKN22284	pos	yes		11.3365	3.61176	2.73907		1.40045	1.63569	1.51807	1.07951	1.08343	1.08147	2.14893	2.02667	2.0878		187	taatacgactcactatagggctctgggaattggaactattgc	taatacgactcactatagggccaaacaggacgaagaaagc	173	taatacgactcactataggggccgtggagttttgtgaatc	taatacgactcactatagggaaaataaaacagttgcgttttcg
	CG3689	CG3689	NA	FBgn0035987	BKN29319	pos	yes		11.3214	1.43412	0.983021		1.56381	1.54243	1.55312	1.23285	1.13004	1.18144	1.298	1.2028	1.2504		176	taatacgactcactatagggaggagccgctctttgagaag	taatacgactcactatagggaccgggcaatttgaagaac	156	taatacgactcactataggggtcgtcaggacggcgtaa	taatacgactcactatagggtttcatgtagctggacgagg
	CG16928	mre11	meiotic recombination 11	FBgn0020270	BKN21299	pos	yes		10.6862	1.19324	0.779181		1.7998	1.07701	1.43841	1.00359	1.14843	1.07601	0.916997	0.782953	0.849975		499	taatacgactcactatagggcactcgcgtggaggagttag	taatacgactcactataggggtcacatctagctggccctt	542	taatacgactcactatagggcacgacagcagagcaggat	taatacgactcactataggggctgatctccacctgggtta
	CG5872	CG5872	NA	FBgn0036991	BKN45284	pos	yes		10.4747	1.62354	0.96564		1.82544	3.56019	2.69282	1.09947	1.0579	1.07869	0.890713	0.86512	0.877917		468	taatacgactcactatagggaacgcagacgactcgcttac	taatacgactcactatagggcttttcaatatcctcgggca	496	taatacgactcactatagggtccacaatgaaaagctgcac	taatacgactcactatagggttggtgctcaaattgggact
	CG16788	RnpS1	RNA-binding protein S1	FBgn0037707	BKN21156	pos	yes		10.1166	2.84239	1.172		2.01999	1.25019	1.63509	1.00754	1.13644	1.07199	1.35138	1.26362	1.3075		285	taatacgactcactatagggcactgaaaacgctactcgca	taatacgactcactataggggtccttctctttggcgacct	272	taatacgactcactataggggagattacggtatccccggt	taatacgactcactatagggtcgatcagtgtcctctaacgag
	CG2028	CkIalpha	Casein kinase Ialpha	FBgn0015024	BKN27574	pos	yes		9.99255	3.84936	1.33658		3.25249	2.23252	2.74251	1.22918	1.29984	1.26451	1.17043	1.19644	1.18343		417	taatacgactcactatagggatcaagccggataacttcct	taatacgactcactatagggcatgtaatctggctgctcctc	445	taatacgactcactatagggcaaggacaaggagaagcagaa	taatacgactcactatagggatgtgtgtgtgtgggtgtgtt
	CG7752	pzg	putzig	FBgn0259785	BKN45389	pos	yes		9.81624	4.91106	0.842528		2.69043	2.53851	2.61447	1.13061	1.12327	1.12694	0.827834	0.799052	0.813443		426	taatacgactcactatagggatcctcaagtcgacgcgtat	taatacgactcactataggggccttcctggcccatatc	536	taatacgactcactatagggccagttcaagtcaacggaca	taatacgactcactatagggcgggctcatcgcttagtaaa
	CG3762	Vha68-2	V-ATPase 69 kDa subunit 2	FBgn0263598	BKN28767	pos	yes		9.74415	1.9755	1.06318		1.98541	1.54702	1.76622	1.07942	1.12351	1.10147	0.931873	1.04277	0.987323		448	taatacgactcactatagggggtatcatgggcagcatctt	taatacgactcactatagggcctggacacaggggaagag	341	taatacgactcactatagggctgaggtactgcgtgacttcc	taatacgactcactatagggggggttacccaagcacttaac
	CG3161	Vha16-1	Vacuolar H[+] ATPase subunit 16-1	FBgn0262736	BKN29332	pos	yes		9.0792	2.22213	1.00146		2.21867	1.53188	1.87528	1.06481	1.05546	1.06014	0.866908	0.970943	0.918925		182	taatacgactcactatagggcaatcaagccgtagagaccc	taatacgactcactatagggcaggggcttcattcacttg	429	taatacgactcactatagggcgtcaggctcaatgcaaat	taatacgactcactatagggggaccgtttgtacatagggaga
	CG2151	Trxr-1	Thioredoxin reductase-1	FBgn0020653	BKN45110	pos	no		9.06727	1.67286	1.33054		1.10825	0.685638	0.896946	1.00764	1.1064	1.05702	0.906839	0.70246	0.80465		349	taatacgactcactataggggcgttctattgtgctgcgt	taatacgactcactatagggctctggcttgccatagatga	374	taatacgactcactatagggcgcctgtacggaggatctac	taatacgactcactataggggtgaattcttcggcggtagt
	CG17912	CG17912	NA	FBgn0032600	BKN29387	pos	yes		8.7183	1.96904	1.63396		1.66368	1.74035	1.70202	1.10124	1.24431	1.17278	1.56154	1.62855	1.59504		257	taatacgactcactatagggatgagtgtaccgccgcctat	taatacgactcactatagggctgtacgctggaaatgttgg	374	taatacgactcactatagggtaagtgctccgcctaccacc	taatacgactcactatagggaatcgagttagccatgccac
	CG6866	loqs	loquacious	FBgn0032515	BKN20112	pos	yes		8.65982	2.79667	0.927862		2.75948	1.27816	2.01882	1.02342	1.08955	1.05648	0.91509	0.608814	0.761952		445	taatacgactcactatagggcgctcatcgacaagctgat	taatacgactcactataggggaatcgatgggagtctcctg	380	taatacgactcactatagggattacatcaagctgctgggc	taatacgactcactatagggatgtaacatcgccactgcat
	CG17168	CG17168	NA	FBgn0039943	BKN41284	pos	yes		8.55771	1.91711	1.51606		1.8632	2.1632	2.0132	1.08004	1.2621	1.17107	1.76429	1.77539	1.76984		356	taatacgactcactataggggccgtagtcaaagtccacga	taatacgactcactatagggaaccagaaagcaactctgcc	305	taatacgactcactatagggggacgcgatcgaaaagtg	taatacgactcactatagggatatgcacatcatcgtcctcc
	CG10712	Chro	Chromator	FBgn0044324	BKN24506	pos	yes		8.35794	5.64149	0.744707		2.68858	2.19846	2.44352	1.18175	1.21535	1.19855	0.673099	0.665425	0.669262		486	taatacgactcactatagggttcccgctacctggtaaaca	taatacgactcactatagggtacaaactcctcagggtgcc	309	taatacgactcactatagggattgtttggattgaccacagtc	taatacgactcactatagggttcgtggaagagtttcaggc
	CG2685	CG2685	NA	FBgn0024998	BKN46253	pos	yes		8.06929	1.83281	1.74956		1.50567	1.9499	1.72778	1.16543	1.22312	1.19427	1.18481	1.27224	1.22853		553	taatacgactcactataggggcagcaccttctcgttcag	taatacgactcactatagggatatcagcctgcgcgtgtat	496	taatacgactcactataggggtactgctggcggttctctt	taatacgactcactatagggcatccgttgtcatacgcctt
	CG12085	pUf68	poly U binding factor 68kD	FBgn0028577	BKN27426	pos	yes		7.99176	2.44568	1.21769		1.88597	0.840998	1.36349	0.991534	1.1268	1.05916	1.27737	0.858271	1.06782		487	taatacgactcactatagggtacacattgttagtcggcgg	taatacgactcactatagggaagcagacggagaacgagg	480	taatacgactcactatagggaagagattcatgctggcgat	taatacgactcactatagggagtctacgtgggcagcattt
	CG6546	Bap55	Brahma associated protein 55kD	FBgn0025716	BKN20365	pos	yes		7.98546	1.08964	1.04037		1.32599	1.2587	1.29235	1.1267	1.05619	1.09145	0.82396	0.903694	0.863827		223	taatacgactcactatagggctgctccaatccccacaac	taatacgactcactatagggccgcaaaatatacacagacgg	427	taatacgactcactatagggtaaaattggaattcgattgcg	taatacgactcactatagggtctttgacaatgcaatgctg
	CG12135	c12.1	c12.1	FBgn0040235	BKN22470	pos	yes		7.54079	2.53942	1.4561		2.07975	0.774347	1.42705	1.06806	1.0758	1.07193	1.9084	2.08354	1.99597		305	taatacgactcactataggggcatcatcgtcatcggaatc	taatacgactcactatagggggcaccagcgatgagaac	209	taatacgactcactatagggttcagtttcgtgtggcctg	taatacgactcactatagggatacatcaaacaaagcacgca
	CG4602	Srp54	Srp54	FBgn0024285	BKN22462	pos	yes		7.5375	2.67949	1.09951		2.09108	1.5719	1.83149	0.634652	1.07394	0.854294	1.30969	1.12105	1.21537		420	taatacgactcactataggggtgtgatccaggtgaccaac	taatacgactcactatagggggtactccggcagattgaa	408	taatacgactcactataggggatcacgccgctctaggtc	taatacgactcactatagggatgacttggcggaaacgat
	CG7028	CG7028	NA	FBgn0027587	BKN50938	pos	yes		7.49452	1.58366	1.33394		1.71286	1.52231	1.61758	1.17147	1.08451	1.12799	0.835473	0.887319	0.861396		431	taatacgactcactatagggtagctcctcgcgcttcttt	taatacgactcactataggggcaacatggaggacctacga	400	taatacgactcactataggggctttcgctgcttgaactg	taatacgactcactatagggctacgactccagcaacaaca
	CG8241	pea	peanuts	FBgn0086895	BKN21969	pos	yes		7.48605	4.87648	2.53658		3.25371	4.52399	3.88885	1.18699	1.13704	1.16201	2.57952	3.41606	2.99779		459	taatacgactcactatagggactgacggtatgttgctccg	taatacgactcactatagggggagtacaccggcaggataa	401	taatacgactcactatagggggaggcgggcaagatctatt	taatacgactcactatagggtcctagtcacacgtttcctgg
	CG9615	tex	tex	FBgn0037569	BKN21381	pos	yes		7.41817	1.96987	1.25242		0.886856	1.24512	1.06599	1.06026	1.04886	1.05456	0.760274	0.709439	0.734856		227	taatacgactcactataggggccatatatcttaacgttgcca	taatacgactcactatagggtccgcaccatatcgtttagc	267	taatacgactcactatagggacaaggagacttgtgcgtcc	taatacgactcactataggggttcagcttcgaggtcaacg
	CG4528	snf	sans fille	FBgn0003449	BKN27649	pos	yes		7.39949	1.20715	1.45778		1.60936	2.65893	2.13414	1.20042	1.10129	1.15086	1.04214	1.36288	1.20251		324	taatacgactcactataggggatgctacccaaccaaacga	taatacgactcactatagggggttttggtggcttgacctt	167	taatacgactcactataggggcttcaaggaggtgcgtct	taatacgactcactatagggcgactggagttgcgttcact
	CG3949	hoip	hoi-polloi	FBgn0015393	BKN28514	pos	no		7.35985	low viab.	2.93136		low viab.	low viab.	low viab.	1.52835	1.97963	1.75399	low viab.	low viab.	low viab.		195	taatacgactcactataggggagattctgctccatttgcc	taatacgactcactataggggactagcagtcgctcgatctc	303	taatacgactcactatagggaattgttctgcaattgccct	taatacgactcactatagggagtccgcgattgagggtct
	CG4266	CG4266	NA	FBgn0034598	BKN20202	pos	yes		7.26532	1.23759	1.29964		1.02355	1.72861	1.37608	1.22064	1.20909	1.21486	1.27786	1.36741	1.32264		500	taatacgactcactatagggctccattccggagctgttta	taatacgactcactatagggccatttccaaagcgaagatg	546	taatacgactcactatagggcatcggaaattgtcccctta	taatacgactcactatagggtccgatacctttggcgaata
	CG33554	Nipped-A	Nipped-A	FBgn0053554	BKN51011	pos	yes		7.25176	1.54168	1.00531		1.99595	1.55413	1.77504	1.13604	1.13585	1.13595	1.21091	1.05713	1.13402		406	taatacgactcactatagggttcgcgaatagaaggaacttg	taatacgactcactatagggtccacaaccgaatgcttctt	434	taatacgactcactatagggggaggagccccaattagttt	taatacgactcactatagggatggaatcagacgatcaatgg
	CG6987	SF2	SF2	FBgn0040284	BKN29395	pos	no		7.24568	2.97917	1.07849		1.08511	1.2239	1.15451	1.10053	1.15783	1.12918	1.03963	0.973507	1.00657		417	taatacgactcactatagggattagcttggaaaacgtgcag	taatacgactcactataggggagcaggaaacaggaaaagc	255	taatacgactcactatagggcgcatcttcgaactcaacaa	taatacgactcactatagggatactgcgtcggccattt
	CG1676	cactin	cactin	FBgn0031114	BKN20603	pos	yes		6.99386	3.25518	2.20737		2.6386	3.10112	2.86986	1.08357	1.23184	1.1577	2.29649	2.18619	2.24134		463	taatacgactcactatagggagaaactggaggcggagaat	taatacgactcactatagggatatagcgcgggctgtagtt	459	taatacgactcactataggggcgaacacagagacagcgt	taatacgactcactatagggtagctaaactcccactcccg
	CG8920	CG8920	NA	FBgn0027529	BKN24173	pos	yes		6.91763	1.31856	0.715386		1.27458	1.04085	1.15771	1.013	1.04141	1.0272	0.86306	0.869735	0.866397		455	taatacgactcactatagggagcagaagaccagcaagtcc	taatacgactcactatagggtggtgcctttttgttctcaa	405	taatacgactcactatagggcatgtgctcaccacggag	taatacgactcactatagggcttgacgccatcgacagtct
	CG17520	CkIIalpha	casein kinase IIalpha	FBgn0264492	BKN50398	pos	yes		6.89339	1.30631	1.03191		1.5004	1.55138	1.52589	0.944923	1.07466	1.00979	1.03825	1.21124	1.12474		320	taatacgactcactatagggcgttgtcaaggacccagttt	taatacgactcactatagggaatctaccagtaattcgggacc	381	taatacgactcactatagggattgttaggaccaccaaccg	taatacgactcactatagggagttcctccacgcaagttct
	CG6339	rad50	rad50	FBgn0034728	BKN20510	pos	no		6.85083	1.29721	0.772777		1.22471	1.09744	1.16107	1.13522	1.00406	1.06964	0.626195	0.804985	0.71559		406	taatacgactcactatagggtcaattgaatcgctgtccatc	taatacgactcactatagggcgcttagcgagtcctgctt	413	taatacgactcactataggggattcacagccaggtgaaca	taatacgactcactatagggccagtgccaagcggataata
	CG8025	Mtr3	Mtr3	FBgn0036916	BKN45761	pos	yes		6.74809	1.81531	0.911412		2.21199	1.82956	2.02078	1.10191	1.0312	1.06656	1.07618	1.24348	1.15983		312	taatacgactcactatagggctttacatagggatcctcccg	taatacgactcactataggggagcacggcctgatcattac	329	taatacgactcactatagggagctcctcaaccttggcact	taatacgactcactatagggaacatgggtgttctgaattgc
	CG1378	tll	tailless	FBgn0003720	BKN46350	pos	yes		6.671	1.67091	1.40658		6.57441	1.33145	3.95293	1.05327	1.09522	1.07424	1.05975	0.930054	0.9949		400	taatacgactcactatagggacccgccgaaattctgat	taatacgactcactatagggcttccaggactcctccagc	502	taatacgactcactataggggtcggagggttcaccagac	taatacgactcactatagggcccatcatggcatccttgta
	CG3125	IntS6	Integrator 6	FBgn0261383	BKN45482	pos	no		6.6592	1.04398	0.781346		1.00258	0.99096	0.996769	1.03836	1.01907	1.02872	0.607962	0.648655	0.628308		418	taatacgactcactatagggggggtcgcttcattggtt	taatacgactcactatagggcgacgttgagcaacaatcac	473	taatacgactcactatagggatgtggagctcacaaagctg	taatacgactcactataggggccaatgaagtcgccaaat
	CG13800	CG13800	NA	FBgn0035338	BKN23634	pos	no		6.6493	0.895027	0.760465		0.911254	1.09491	1.00308	1.0235	1.17184	1.09767	0.932316	0.924472	0.928394		413	taatacgactcactataggggcaaacggcagggaatact	taatacgactcactatagggggaggtgctctcctgcttta	450	taatacgactcactatagggccttcgacatctcggctaca	taatacgactcactataggggtgtcatggtggttgcagtg
	CG7776	E(Pc)	Enhancer of Polycomb	FBgn0000581	BKN20790	pos	yes		6.63525	2.15101	1.79851		2.96853	1.09328	2.0309	1.46477	1.28393	1.37435	0.93261	1.08556	1.00908		477	taatacgactcactatagggatggaagaggatgaagccg	taatacgactcactatagggtcgagcgtagtcctgagctt	424	taatacgactcactatagggacagcagcatcaaaagctga	taatacgactcactatagggattattgttgttgctcgtggg
	CG7292	Rrp6	Rrp6	FBgn0038269	BKN20686	pos	yes		6.46376	4.15805	1.09898		low viab.	1.27306	1.27	low viab.	0.822871	0.82	1.7622	1.67399	1.71809		403	taatacgactcactatagggctctcgtcctctgaccgc	taatacgactcactatagggctgccaaagccttgaatatg	419	taatacgactcactatagggggcgcttgtctcagttcct	taatacgactcactataggggcagtagcttccccacaaac
	CG11132	DMAP1	DMAP1	FBgn0034537	BKN22326	pos	yes		6.40427	0.998119	1.05714		1.83683	1.42677	1.6318	1.14273	1.14604	1.14439	0.905586	0.932292	0.918939		459	taatacgactcactatagggattgtgatggcagatcgttg	taatacgactcactataggggaacttgatgccgctgctac	314	taatacgactcactatagggacggaggacatttgcacct	taatacgactcactataggggtctggggaatctgagtgga
	CG7838	BubR1	Bub1-related kinase	FBgn0263855	BKN50563	pos	no		6.33187	4.26209	0.674823		1.57381	1.79122	1.68251	1.65325	1.51802	1.58564	0.806259	0.940411	0.873335		440	taatacgactcactatagggaaaccgagccataagccc	taatacgactcactatagggcgcagctactgaaatgtttgc	476	taatacgactcactatagggggaaaggactgctgatacacc	taatacgactcactatagggccgttcctgttccgaaaata
	CG5838	Dref	DNA replication-related element factor	FBgn0015664	BKN24401	pos	yes		6.23597	1.73316	0.575587		1.84249	2.58594	2.21421	1.09081	1.03195	1.06138	0.748151	0.75185	0.75		367	taatacgactcactatagggaacttctttggtgcactgcc	taatacgactcactataggggtggcgaagacattccctt	476	taatacgactcactatagggatgaactccagtttgacccg	taatacgactcactatagggagaaattgcgcgctaatacac
	CG3511	CG3511	NA	FBgn0035027	BKN28490	pos	yes		6.18713	2.18206	1.32468		2.58301	1.41671	1.99986	1.13622	1.08796	1.11209	1.11737	1.40209	1.25973		597	taatacgactcactatagggggaggaatctgtgtcatccg	taatacgactcactatagggcagtgcttgtacggcatctc	574	taatacgactcactatagggcatctacgagaacgtggtgc	taatacgactcactatagggatgtcgtcgtagggcttgtc
	CG5454	snRNP-U1-C	small ribonucleoprotein particle U1 subunit C	FBgn0261792	BKN21376	pos	yes		6.08126	4.42744	1.65478		1.29259	2.11476	1.70367	1.08195	1.19173	1.13684	0.95032	1.27707	1.11369		167	taatacgactcactatagggattaattgttttcgctatcggg	taatacgactcactataggggcctccactgggcactatac	254	taatacgactcactatagggtagtggcgtcaatcaaatgc	taatacgactcactatagggacccttgtcgaaatacggtc
	CG6066	CG6066	NA	FBgn0039488	BKN28878	pos	no		6.02478	1.07029	1.13186		2.48842	1.92237	2.2054	1.1648	1.32657	1.24569	0.784779	0.829731	0.807255		499	taatacgactcactataggggcttctgtcgctcctcctt	taatacgactcactataggggaggaagatgtttggctgga	465	taatacgactcactatagggaagaacccttcaccagctcc	taatacgactcactatagggagctccacagggaaaggact
	CG11207	feo	fascetto	FBgn0030241	BKN28553	pos	no		6.0183	2.04706	1.28462		0.960477	1.23353	1.097	1.8799	1.67429	1.77709	0.857264	0.94751	0.902387		438	taatacgactcactatagggctccttctcctccttgagca	taatacgactcactatagggctgtgggacagactccagg	427	taatacgactcactataggggatcttttcgcgcatatcgt	taatacgactcactatagggggagctgaagctggacaaaa
	CG2577	CG2577	NA	FBgn0030384	BKN50153	pos	yes		5.97786	1.5142	0.789024		1.00852	2.20003	1.60427	1.11467	1.10666	1.11066	0.823754	0.968114	0.895934		317	taatacgactcactatagggaagtgcgaatcggcaactat	taatacgactcactatagggcagaagcagaacggtcttga	166	taatacgactcactatagggtctacgactgggacatgctg	taatacgactcactatagggtttctatggatttttcacggc
	CG4268	Pitslre	Pitslre	FBgn0016696	BKN28225	pos	yes		5.97334	1.67657	2.01297		2.53385	2.14098	2.33741	1.20189	1.0677	1.13479	1.86296	2.40054	2.13175		408	taatacgactcactatagggcagcgaaaacagacggctc	taatacgactcactatagggacccacgctaagtggactgt	455	taatacgactcactatagggaggatacaccgagctcccag	taatacgactcactatagggttattccagcgttcaggaca
	CG9667	CG9667	NA	FBgn0037550	BKN29247	pos	yes		5.94617	2.36345	1.38717		1.33501	1.86896	1.60199	1.0519	1.04821	1.05006	1.06789	1.54355	1.30572		188	taatacgactcactatagggggcgtatttctccagcagtt	taatacgactcactatagggatgaaatatatcccctttcggg	302	taatacgactcactatagggggccacccaatgaggata	taatacgactcactataggggccgcaaaagaagtggaat
	CG2830	Hsp60B	Heat shock protein 60 related	FBgn0011244	BKN30688	pos	no		5.91131	2.93554	1.58457		1.08343	1.08033	1.08188	1.12123	1.15279	1.13701	0.831611	0.840123	0.835867		475	taatacgactcactatagggacctctagtcgctgtttcgc	taatacgactcactatagggagagggtggctacttgttgg	404	taatacgactcactataggggctatgtgtcgccctttttc	taatacgactcactatagggcatggtgctgtccttgctaa
	CG16838	CG16838	NA	FBgn0036574	BKN21251	pos	yes		5.87154	1.40924	0.820248		1.36813	1.26029	1.31421	1.01529	1.1079	1.06159	0.879535	0.816627	0.848081		405	taatacgactcactataggggcagcactcatggaggacc	taatacgactcactatagggcttgcgttcgttccattctt	405	taatacgactcactatagggagttccggacaaaattcgac	taatacgactcactataggggcgctgaagtggcgatac
	CG14641	CG14641	NA	FBgn0037220	BKN27491	pos	yes		5.80913	2.71694	2.34747		3.11151	2.52703	2.81927	1.26676	1.18193	1.22434	2.88722	2.89887	2.89305		332	taatacgactcactatagggtgatgttttgctcacatagcg	taatacgactcactatagggggagtacggactgccgatt	334	taatacgactcactatagggaggcaggtctgacacacgtt	taatacgactcactatagggttttcgacaagtagaaagcgaa
	CG9797	CG9797	NA	FBgn0037621	BKN26226	pos	no		5.80053	1.9533	1.07247		0.959538	1.09646	1.028	1.13486	1.00584	1.07035	0.690444	0.788779	0.739612		171	taatacgactcactatagggcgccggaatgtatcagcata	taatacgactcactataggggagagcgaccgtttgcat	175	taatacgactcactataggggttgctccgctcgaataact	taatacgactcactataggggttgacaagcgacgcgttta
	CG33109	CG33109	NA	FBgn0053109	BKN24267	pos	no		5.79037	2.09433	0.762817		1.10003	0.899859	0.999944	1.04722	1.04236	1.04479	0.870464	0.912809	0.891636		245	taatacgactcactatagggataattggtgcgaaaggttcc	taatacgactcactataggggcaaccagttggaggacatt	300	taatacgactcactatagggattcagcaaattctgtggagc	taatacgactcactataggggcaaaggtgtcgaaagttcag
	CG8114	pbl	pebble	FBgn0003041	BKN22310	pos	no		5.74766	1.15379	0.818731		0.854186	1.14406	0.999122	1.41733	1.73139	1.57436	0.89317	0.843447	0.868309		206	taatacgactcactatagggcactccggtttcgtttgatt	taatacgactcactatagggctggagcatctgcggaaa	336	taatacgactcactatagggtatggtgtccaatatgccca	taatacgactcactatagggagcatcacgaatacaccgaa
	CG3193	crn	crooked neck	FBgn0000377	BKN20508	pos	no		5.65682	low viab.	3.90458		low viab.	low viab.	low viab.	low viab.	1.47208	1.47	2.13508	3.3797	2.75739		445	taatacgactcactatagggcaatcaagcgcaaatagtcg	taatacgactcactatagggctgcgctacaaggagatcg	420	taatacgactcactatagggggttgccactccatccag	taatacgactcactatagggagatctggagattctgccgc
	CG1258	pav	pavarotti	FBgn0011692	BKN20803	pos	no		5.53983	1.31991	0.802404		0.553256	1.30223	0.927744	2.34292	3.11673	2.72982	1.14247	0.834236	0.988352		409	taatacgactcactatagggcaatcgacacatgttcgtcc	taatacgactcactatagggataggggaccttcttgggtg	418	taatacgactcactatagggggcagatgctgatgaacctt	taatacgactcactatagggaaactgggcagatcttcgg
	CG15432	CG15432	NA	FBgn0031603	BKN28733	pos	yes		5.47941	1.86532	1.34354		1.52604	1.21368	1.36986	1.0408	1.1135	1.07715	1.41613	0.916851	1.16649		157	taatacgactcactatagggaagaaaaacgtaaacagatcgga	taatacgactcactatagggttgcccttgtgcttcttctt	152	taatacgactcactataggggctcaccgagcactttgac	taatacgactcactatagggttattttggcctcccctctc
	CG7111	Rack1	Receptor of activated protein kinase C 1	FBgn0020618	BKN29073	pos	yes		5.4321	2.24952	1.24051		1.1922	2.08001	1.6361	1.09241	1.04259	1.0675	0.920718	1.09195	1.00633		265	taatacgactcactatagggcttggagtccttgccacct	taatacgactcactataggggaccatcaagctgtggaaca	366	taatacgactcactatagggcaaatcccacaggcgaag	taatacgactcactatagggaactcaagatgtccgagaccc
	CG42257	Snp	Snipper	FBgn0259142	BKN45478	pos	yes		5.35813	2.08979	0.76545		1.77464	1.41567	1.59516	1.07326	1.08914	1.0812	1.1615	1.01288	1.08719		416	taatacgactcactatagggttaacggggagatcctagcc	taatacgactcactatagggtggtactaaggtttcgggca	445	taatacgactcactatagggggcatccagcagaagactgt	taatacgactcactatagggtaagctgctgatatggcgtc
	CG15525	CG15525	NA	FBgn0039732	BKN45014	pos	yes		5.33948	1.30621	1.00355		1.26721	1.19518	1.2312	1.03851	1.0553	1.0469	1.16989	1.05811	1.114		234	taatacgactcactataggggtgctagaatctcgccatcg	taatacgactcactataggggtcggcaagctgacacaag	270	taatacgactcactatagggcctcctgaacactttcacctg	taatacgactcactatagggcgggcaacatagaatcagc
	CG10754	CG10754	NA	FBgn0036314	BKN27781	pos	yes		5.33778	2.8325	1.37159		0.926684	1.58159	1.25414	1.11576	1.1697	1.14273	1.15397	1.61751	1.38574		200	taatacgactcactatagggtttctgtggtaatcggcttg	taatacgactcactatagggctaagatcctgccgccac	188	taatacgactcactatagggcagatcgattgtctccaggg	taatacgactcactatagggtcatgaaattttaccaacgca
	CG30089	CG30089	NA	FBgn0050089	BKN31714	pos	no		5.20209	1.06892	0.898874		1.19544	0.65777	0.926603	1.06037	1.15116	1.10576	1.11408	0.726297	0.920187		359	taatacgactcactataggggcaacagcagcaacaacagt	taatacgactcactataggggcagtggcaccgtcgata	430	taatacgactcactatagggcaccctgagatccggaatg	taatacgactcactatagggagctggattttgcgtttcag
	CG11387	ct	cut	FBgn0004198	BKN45881	pos	no		5.19272	0.830364	0.93063		0.890101	0.748041	0.819071	1.34751	1.72894	1.53823	0.859576	0.600071	0.729823		457	taatacgactcactataggggcatgcttctgacctcgc	taatacgactcactatagggttcagcaactgcaatcgttc	405	taatacgactcactatagggcgatggacggggtcattat	taatacgactcactatagggttcttgggtatcagcgatttg
	CG8237	CG8237	NA	FBgn0033350	BKN45253	pos	no		5.14409	1.07615	0.894101		1.88853	1.07636	1.48245	0.994634	0.947899	0.971266	0.767774	0.840784	0.804279		312	taatacgactcactatagggggcggagaccatcgatatg	taatacgactcactatagggggcatcactgcttccacat	348	taatacgactcactataggggatgagggctctgctttatcc	taatacgactcactatagggcacacgacagcagtacataacg
	CG6197	fand	fanfango	FBgn0033859	BKN21802	pos	yes		5.08948	3.79649	3.29378		2.80413	2.59894	2.70154	1.19307	1.2116	1.20233	2.73569	2.79039	2.76304		500	taatacgactcactatagggagcaggtagctgccaatgag	taatacgactcactatagggctgcaccgtttccgtatcat	401	taatacgactcactataggggtgatccccgcatcactg	taatacgactcactataggggtcctcctcctcatcgtcct
	CG8264	Bx42	Bx42	FBgn0004856	BKN21649	pos	no		5.04115	low viab.	2.37125		low viab.	low viab.	low viab.	1.06778	low viab.	1.07	2.30547	2.3529	2.32919		352	taatacgactcactatagggcccgctgcaggtttctatc	taatacgactcactatagggattccactggacaagcgtct	500	taatacgactcactatagggccttttgctccttgaccgt	taatacgactcactatagggaaatgttggcaagaagtcgg
	CG3228	kz	kurz	FBgn0001330	BKN26359	pos	no		5.02889	0.891101	0.91315		1.49642	1.08641	1.29141	1.04946	1.04002	1.04474	0.911409	0.838117	0.874763		498	taatacgactcactatagggcacgtatgttgcagagcagg	taatacgactcactatagggtaggagctgcagagtacgcc	487	taatacgactcactataggggtaagcctccgccacatagt	taatacgactcactataggggtatgcccagcacaagatga
	CG6620	ial	IplI-aurora-like kinase	FBgn0024227	BKN32558	pos	no		5.01571	2.32708	0.82932		1.85555	1.43115	1.64335	2.45471	1.39397	1.92434	0.696024	0.722721	0.709372		505	taatacgactcactatagggctggccgtgttctccttg	taatacgactcactatagggagccggagaacattctgcta	356	taatacgactcactataggggccaagtagacacgtccaaa	taatacgactcactatagggaaaacgcgcaaacaaaagg
	CG5519	Prp19	Prp19	FBgn0261119	BKN21386	pos	yes		4.99512	2.93998	2.25709		1.70129	2.17622	1.93876	1.45038	1.20127	1.32583	1.49479	2.3515	1.92314		437	taatacgactcactataggggcagcgaaaggccagtaac	taatacgactcactatagggcgccgaggtcatacagaaac	375	taatacgactcactatagggcggttgtggtattgccgt	taatacgactcactataggggaaaagcgggtgattgagaa
	CG4083	Mo25	Mo25	FBgn0017572	BKN45886	pos	yes		4.98933	1.1691	1.00082		1.07524	1.55598	1.31561	1.04073	1.0624	1.05157	0.799903	1.02808	0.913993		481	taatacgactcactatagggtcatcacggtgaaattgtgc	taatacgactcactatagggatcgatttcgagggcaaga	488	taatacgactcactatagggtttttcggcgttacgctatt	taatacgactcactatagggaagcccattctggacatcct
	CG4980	CG4980	NA	FBgn0039558	BKN29267	pos	yes		4.95554	1.90974	1.08122		1.34953	1.07553	1.21253	1.13141	1.05153	1.09147	1.03301	1.23669	1.13485		157	taatacgactcactatagggtaacttgcttcatgctttcgc	taatacgactcactataggggcagtagctccagcaatcca	430	taatacgactcactatagggagtcgagcattagctccagg	taatacgactcactataggggcgaagttattgtggatgctc
	CG10955	Rtf1	Rtf1	FBgn0034722	BKN21260	pos	yes		4.93788	3.03096	1.13929		1.59617	1.92702	1.76159	1.101	1.12254	1.11177	1.07082	0.858338	0.96458		403	taatacgactcactatagggctcgccaagaagcgaaag	taatacgactcactatagggccatgaggtcatcatcgaac	437	taatacgactcactatagggcctgatgaaggagcgagatg	taatacgactcactatagggggtcaatgtcaaagtcatgcag
	CG15309	CG15309	NA	FBgn0030183	BKN45574	pos	no		4.89922	1.03988	0.923086		1.00477	0.858091	0.931431	1.05204	1.11079	1.08141	0.90187	0.935522	0.918696		526	taatacgactcactatagggttggcagtgcaagttctgtt	taatacgactcactatagggaggaaaagcagcgagttcac	280	taatacgactcactatagggctttcagtttcggttgctttg	taatacgactcactatagggggaattcagatatagccggg
	CG6443	CG6443	NA	FBgn0032290	BKN21026	pos	yes		4.86663	2.68243	1.34608		2.03501	1.59097	1.81299	1.18698	1.06566	1.12632	1.25454	1.12693	1.19073		232	taatacgactcactataggggcagaggaacaggagcca	taatacgactcactatagggcctggtccttttcggtttta	151	taatacgactcactatagggaaagatgcggagagggagtt	taatacgactcactatagggctgtctctggcatcggttc
	CG8749	snRNP-U1-70K	small ribonucleoprotein particle U1 subunit 70K	FBgn0016978	BKN45552	pos	no		4.78661	2.43085	0.782577		0.589703	0.544322	0.567012	0.943455	1.15442	1.04894	0.557278	0.442281	0.499779		447	taatacgactcactatagggcattgtcgggattgggatt	taatacgactcactatagggagcgcagaaaacgacgag	447	taatacgactcactataggggtccgcgatctcgttcac	taatacgactcactatagggagttctacgggcccatcaag
	CG13298	CG13298	NA	FBgn0035692	BKN22482	pos	no		4.74449	3.1854	1.83377		2.15149	2.73666	2.44407	1.13555	1.85277	1.49416	1.67673	2.12576	1.90125		187	taatacgactcactatagggcgcttgttcatgtccggt	taatacgactcactataggggccaccctgttcaattttgt	377	taatacgactcactatagggttcaggcgtcttcagattgt	taatacgactcactatagggtattgtacgtgcggaacctg
	CG15747	CG15747	NA	FBgn0030474	BKN22378	pos	yes		4.69692	2.62495	1.17711		2.73216	1.10578	1.91897	1.30757	1.12863	1.2181	1.27629	1.01613	1.14621		455	taatacgactcactataggggacgaggtggcatacaaacc	taatacgactcactatagggctcttgcgccagaagagtgt	460	taatacgactcactatagggagaagtacaaggcatgacgga	taatacgactcactatagggcggatttgttcgggacacta
	CG9752	CG9752	NA	FBgn0034614	BKN20542	pos	no		4.6323	3.07121	2.74454		0.895421	1.1755	1.03546	1.1099	0.947497	1.0287	0.623003	0.781809	0.702406		363	taatacgactcactatagggaaccgtctttatttgtgttgcc	taatacgactcactatagggcgatcagataaccatgttcgc	307	taatacgactcactatagggcaaaagcaaaagttcagggtg	taatacgactcactatagggcctgttacagcgccaaaagt
	CG31256	Brf	Brf	FBgn0038499	BKN23074	pos	no		4.62278	1.29557	1.01132		0.99392	0.775786	0.884853	1.02161	1.0159	1.01875	0.77586	0.762512	0.769186		336	taatacgactcactataggggcaggtcatgtacacgcaag	taatacgactcactatagggggctcggtattggaggattc	324	taatacgactcactatagggccaccacaactgctggct	taatacgactcactatagggaggccattgaaaagatgctg
	CG4798	l(2)k01209	lethal (2) k01209	FBgn0022029	BKN51139	pos	no		4.62244	2.09088	0.712498		0.83436	0.912827	0.873593	0.787523	1.08998	0.938751	0.846623	0.840857	0.84374		541	taatacgactcactatagggtctggccaactcctacaagg	taatacgactcactatagggaccgatctcagccatcaaaa	526	taatacgactcactatagggatccgtatgccgacctaagc	taatacgactcactatagggcctgctcatgctgtttctca
	CG4527	slik	Sterile20-like kinase	FBgn0035001	BKN20098	pos	no		4.58612	1.52472	1.03079		1.03494	0.827686	0.931314	0.772185	1.05846	0.915321	0.872563	0.913121	0.892842		406	taatacgactcactataggggccgctgcttgaactcat	taatacgactcactataggggacgatgagaacggacgaat	317	taatacgactcactatagggtcgatggaaaaggcctcata	taatacgactcactataggggccaacatgtcgtttatcacc
	CG4211	nonA	no on or off transient A	FBgn0004227	BKN28107	pos	yes		4.58372	1.60437	1.19742		1.3088	1.479	1.3939	1.04884	1.02884	1.03884	0.987459	1.08649	1.03697		232	taatacgactcactatagggggcaagcataatgcacaaaa	taatacgactcactatagggggtttccagcgcgattatt	422	taatacgactcactataggggcgatgaacagcaccaatatg	taatacgactcactatagggacgaacggtgtgagattgct
	CG6258	RfC38	Replication factor C 38kD subunit	FBgn0028700	BKN22321	pos	yes		4.55245	1.48788	0.717339		1.3146	2.12601	1.72031	1.18664	1.16074	1.17369	0.488714	0.866946	0.67783		419	taatacgactcactatagggatgaaaaatgtgcttggcg	taatacgactcactatagggtcgtgtccatcttgcagaac	430	taatacgactcactatagggcggaatgatccgagatgtg	taatacgactcactatagggcaagcagagcgattttcctc
	CG11265	Trf4-1	NA	FBgn0030049	BKN22316	pos	no		4.50313	0.820581	0.896617		2.25829	1.27654	1.76742	1.53214	1.3544	1.44327	0.945016	1.22814	1.08658		495	taatacgactcactatagggtcgaatcattcacatcaccg	taatacgactcactatagggtccttgctatcctcggagtc	415	taatacgactcactatagggcagcagcaccaagagacttc	taatacgactcactatagggtgctgctgttgctgcaatta
	CG14230	CG14230	NA	FBgn0031062	BKN45873	pos	no		4.49555	1.37923	0.820642		1.07275	1.20902	1.14089	1.03971	1.12754	1.08363	0.795512	1.09037	0.942942		460	taatacgactcactataggggaacagaagcgcaaggagtc	taatacgactcactatagggttggcgacttaccgtcctta	420	taatacgactcactatagggaacaaaaagatgctgcgctt	taatacgactcactatagggctgctcttgcttcggcttta
	CG3582	U2af38	U2 small nuclear riboprotein auxiliary factor 38	FBgn0017457	BKN28210	pos	no		4.47188	1.52072	1.01591		1.12877	1.11862	1.12369	1.15562	1.12684	1.14123	0.714557	0.894834	0.804696		371	taatacgactcactataggggtctgcgagaaagtgggttt	taatacgactcactatagggcgtgcaaaatacgaccagac	467	taatacgactcactataggggggggtttgtacataggtgg	taatacgactcactatagggatgcacttgaagcccatctc
	CG6694	ZC3H3	ZC3H3	FBgn0035900	BKN22095	pos	yes		4.46975	3.65313	0.856172		3.3325	1.21347	2.27299	1.02455	0.967224	0.995887	1.67297	1.93691	1.80494		339	taatacgactcactatagggagcttttcttcgccacctaa	taatacgactcactatagggcaagggcaagtgcgaattac	478	taatacgactcactatagggcacttgccacgactatggg	taatacgactcactataggggcgttaacaaatccctgagc
	CG9366	RhoL	rho-like	FBgn0014380	BKN31715	pos	no		4.46833	0.692618	0.968259		0.988452	0.851204	0.919828	0.926995	0.992518	0.959756	0.783672	0.91279	0.848231		159	taatacgactcactatagggggtcacgaacttctccgagt	taatacgactcactatagggtgcttcctgttgtgctattcg	159	taatacgactcactatagggcagtgtcccagagggtcaga	taatacgactcactatagggttaacaaagacgaacgggga
	CG6613	CG6613	NA	FBgn0034694	BKN20192	pos	no		4.45799	0.995355	0.903369		0.735554	0.716496	0.726025	1.07045	1.0115	1.04097	0.773502	0.871751	0.822627		440	taatacgactcactatagggggtcctgggagtatgtgagc	taatacgactcactatagggagtggttcaacaggctggag	486	taatacgactcactatagggtgcaatagctgcatggatgt	taatacgactcactatagggggtgctgatgtgaaagggat
	CG6011	Prp18	Prp18	FBgn0027784	BKN27465	pos	yes		4.45073	2.66814	1.99906		2.19387	2.04207	2.11797	1.21139	1.07185	1.14162	1.86878	1.84428	1.85653		268	taatacgactcactatagggcgatccttcttgctgacgta	taatacgactcactatagggacctgctcaaccgcaactat	214	taatacgactcactatagggctcgacggactcctgcttta	taatacgactcactatagggaggcatttgttttggttactcc
	CG1945	faf	fat facets	FBgn0005632	BKN20871	pos	no		4.45072	1.15885	0.760124		1.20347	0.819983	1.01172	0.986578	1.12052	1.05355	0.898964	0.756637	0.827801		402	taatacgactcactatagggcgttatattgggcaagacgc	taatacgactcactataggggaaaccccgatcatctcgt	405	taatacgactcactatagggaggcggtagtgcaactgg	taatacgactcactataggggacacagcaccgagaagaact
	CG6995	Saf-B	Scaffold attachment factor B	FBgn0039229	BKN20574	pos	no		4.37103	1.73404	0.723124		1.17263	2.10939	1.64101	1.17484	1.2075	1.19117	0.871827	1.01641	0.94412		449	taatacgactcactatagggacccacttgattgtgccg	taatacgactcactatagggagcagcttctgctcgtcct	380	taatacgactcactatagggatcctcgtcgagcaccaa	taatacgactcactatagggcgcgtctatagctcgatgtg
	CG2807	CG2807	NA	FBgn0031266	BKN21741	pos	no		4.35188	1.54857	3.10267		low viab.	low viab.	low viab.	2.03009	2.08853	2.05931	2.05085	2.91323	2.48204		441	taatacgactcactatagggccgagactccaaagccagat	taatacgactcactataggggagtgcgcagtggaacatag	409	taatacgactcactatagggtatgtacgaaacaccacagcg	taatacgactcactatagggcgtccatcaggggaatca
	CG2021	CG2021	NA	FBgn0035271	BKN27671	pos	no		4.35065	0.869146	0.828536		0.948313	1.26132	1.10481	1.01532	1.12746	1.07139	0.966213	0.768313	0.867263		160	taatacgactcactatagggatcctagtgcaccacgggac	taatacgactcactatagggcttctctaccacctccggc	156	taatacgactcactatagggggtagagaagacgcgctca	taatacgactcactatagggggaaagactgctaaaatgtccg
	CG8815	Sin3A	Sin3A	FBgn0022764	BKN20796	pos	yes		4.32961	3.25189	0.479506		3.0997	low viab.	3.1	0.88767	low viab.	0.89	0.915697	1.40244	1.15907		424	taatacgactcactataggggcggtagaagctttggattg	taatacgactcactatagggtcgactcgaaatgccaaga	464	taatacgactcactatagggtatggcgtgattgaactcca	taatacgactcactatagggtaaatctaatgacccacggc
	CG9186	CG9186	NA	FBgn0035206	BKN28771	pos	no		4.29412	1.71326	1.4077		1.13123	0.905867	1.01855	1.04089	1.05276	1.04683	0.759488	0.836987	0.798237		382	taatacgactcactatagggccacacaaaggcagtggagt	taatacgactcactataggggacgatgagatggccagg	419	taatacgactcactatagggtggagtactttagggcggtg	taatacgactcactatagggagaggccagtattcgggag
	CG11205	phr	photorepair	FBgn0003082	BKN30452	pos	no		4.27206	2.95824	0.673023		1.06691	1.12785	1.09738	1.10963	1.17562	1.14262	0.863143	0.880777	0.87196		373	taatacgactcactatagggatgaagcgtacgaaggcg	taatacgactcactatagggattccagcttgagagccaga	252	taatacgactcactataggggacatggaagtggacgaggt	taatacgactcactatagggaatggcctcctcgcaaaac
	CG3056	ssx	sister-of-Sex-lethal	FBgn0024987	BKN29594	pos	yes		4.25686	1.83054	0.730455		1.55417	1.08923	1.3217	1.00459	1.02065	1.01262	0.902503	0.798541	0.850522		468	taatacgactcactatagggcccagacaaacaggagctatc	taatacgactcactatagggcagccgctaaagaggttgta	331	taatacgactcactatagggcggatatagcttcggctacg	taatacgactcactatagggcggtcgtccagtgagcttat
	CG31368	CG31368	NA	FBgn0051368	BKN20937	pos	no		4.22664	3.68581	2.01122		1.11455	0.785856	0.950201	1.05298	1.02558	1.03928	1.03468	1.09032	1.0625		408	taatacgactcactataggggctaaagttttatacccgcttcg	taatacgactcactatagggacgttctcgtcccagatgat	446	taatacgactcactatagggggacacgaaagcagatcacc	taatacgactcactatagggaatgccacatggacaaggag
	CG3450	ubl	ubiquitin like	FBgn0022224	BKN42070	pos	no		4.21907	0.981743	1.09778		0.839088	1.20933	1.02421	1.10984	1.11685	1.11335	1.09474	1.06394	1.07934		246	taatacgactcactataggggtttgtgccgcgattagttt	taatacgactcactatagggaagggtatttgacaaccctaagc	211	taatacgactcactatagggagacacaggaacggtattccc	taatacgactcactatagggggcacaaagcacgagaagat
	CG7177	Wnk	NA	FBgn0037098	BKN50794	pos	yes		4.19404	2.14455	0.920038		1.3503	1.72944	1.53987	1.04619	1.39839	1.22229	0.837934	0.732057	0.784996		451	taatacgactcactatagggtttggatgtacgctctgctg	taatacgactcactatagggcagcaacgttgtcagtggtt	440	taatacgactcactatagggctcggtttctgggaacgtgt	taatacgactcactatagggttggtgcaacagcaacaact
	CG7917	Nlp	Nucleoplasmin	FBgn0016685	BKN30946	pos	yes		4.18564	2.49673	0.968267		1.81917	1.15041	1.48479	1.01867	1.03197	1.02532	0.826065	0.818532	0.822298		334	taatacgactcactataggggtgaacacacccaaggactc	taatacgactcactatagggaaacctcgatggatgattgg	207	taatacgactcactatagggagttccttttgaacagctccttt	taatacgactcactatagggaggaagtccggcttagcttt
	CG11489	srpk79D	serine-arginine protein kinase at 79D	FBgn0025702	BKN23592	pos	no		4.15295	1.281	1.03078		0.991346	0.913478	0.952412	1.00535	1.25939	1.13237	0.963767	0.776979	0.870373		232	taatacgactcactatagggactgaggacattcagactcgc	taatacgactcactataggggcttaccgcggaagatcac	309	taatacgactcactatagggccatcgagaagcagaccaag	taatacgactcactatagggtgattttcttctccgttcggt
	CG1796	Tango4	Transport and Golgi organization 4	FBgn0030365	BKN29170	pos	yes		4.1443	3.13373	1.9941		2.28724	2.03482	2.16103	1.32809	1.37002	1.34906	2.09335	1.95858	2.02597		493	taatacgactcactatagggcagcatacccaagcccaagt	taatacgactcactatagggggtgatgatctgcggattg	425	taatacgactcactataggggtctgcacgctaaccaatca	taatacgactcactatagggggtcgccagttaatcgga
	CG5949	DNApol-delta	DNA-polymerase-delta	FBgn0263600	BKN29129	pos	yes		4.14301	1.15876	0.661447		1.84431	1.29633	1.57032	1.21579	1.10573	1.16076	0.890955	0.735357	0.813156		409	taatacgactcactatagggggactccagtggcacacc	taatacgactcactatagggagcagctcacttgaaggtca	456	taatacgactcactatagggcacaacacctggctgcctat	taatacgactcactatagggggcttcacgtctcctcaaaa
	CG10492	CG10492	NA	FBgn0032748	BKN27409	pos	no		4.1137	1.13421	0.903676		1.22527	1.49067	1.35797	1.23421	1.37802	1.30611	0.830443	0.636175	0.733309		423	taatacgactcactataggggacatggtgaactgccagaa	taatacgactcactatagggctgctgcggtcctggtat	310	taatacgactcactatagggttctgcccagctctgatg	taatacgactcactataggggcctgcagtggaacgttaat
	CG8877	Prp8	pre-mRNA processing factor 8	FBgn0033688	BKN20780	pos	yes		4.09499	1.84723	2.22311		2.4441	2.30752	2.37581	1.49663	1.32727	1.41195	2.17995	2.19414	2.18704		428	taatacgactcactatagggtgcgagtcataatcgccc	taatacgactcactatagggcgtcgattcacactttggtg	500	taatacgactcactatagggcgtcgtatacgttcccgatt	taatacgactcactatagggaagctgatgaggcagattcg
	CG33956	kay	kayak	FBgn0001297	BKN32849	pos	yes		4.08743	2.84274	0.621933		4.16759	2.31874	3.24317	1.26275	1.64071	1.45173	0.926811	0.781585	0.854198		565	taatacgactcactataggggatttgcagtgccaaaggtg	taatacgactcactataggggtgagctcgttggtctggtc	441	taatacgactcactatagggcagcaagcgcatcacctt	taatacgactcactataggggaggagctgttcggtacgag
	CG17498	mad2	mad2	FBgn0035640	BKN28038	pos	yes		4.07811	4.44523	0.915417		1.52714	1.61917	1.57315	1.04619	1.34501	1.1956	0.964555	1.01631	0.990433		222	taatacgactcactatagggtgatcttgggatccttggac	taatacgactcactatagggggctccgctcagattattgt	309	taatacgactcactatagggagtggcaaatagctcacggt	taatacgactcactatagggcagaacgtgctcagccaaac
	CG2674	Sam-S	S-adenosylmethionine Synthetase	FBgn0005278	BKN46638	pos	no		4.07041	0.712756	1.07937		1.07234	1.14867	1.11051	0.94792	0.959368	0.953644	0.924229	0.98476	0.954494		500	taatacgactcactatagggcgaaaccgaggaatgtatgc	taatacgactcactatagggagagaccggccttaaccagt	430	taatacgactcactatagggccaagcctctggagattgac	taatacgactcactatagggagttgcatgataattgaaggagg
	CG32604	l(1)G0007	lethal (1) G0007	FBgn0026713	BKN22970	pos	yes		4.05583	1.97643	1.2091		1.56545	1.24455	1.405	1.06078	1.10512	1.08295	1.27869	1.18652	1.2326		447	taatacgactcactatagggggacgccctgcagatctat	taatacgactcactatagggcggtagaagatcgatggcac	429	taatacgactcactatagggggcagcagcttaaggacatc	taatacgactcactataggggcttgcgctcctccatct
	CG33547	Rim	Rim	FBgn0053547	BKN45626	pos	no		4.03606	1.17419	0.980272		1.2146	2.60194	1.90827	1.10863	1.24406	1.17635	1.10013	1.02179	1.06096		467	taatacgactcactataggggaccagtcagctccaccaac	taatacgactcactatagggagcagcagctactatcccca	549	taatacgactcactataggggatgttgttgcggcataaga	taatacgactcactataggggataagcggcctaagctgg
	CG14220	CG14220	NA	FBgn0031036	BKN22791	pos	yes		4.03223	1.76542	0.811879		2.95009	1.58817	2.26913	1.13666	1.05264	1.09465	1.08194	1.00346	1.0427		510	taatacgactcactatagggttgtagacctcgttcatgcg	taatacgactcactatagggcgagttctgaacccaccaac	297	taatacgactcactatagggacgtctcttgaccgaggaaa	taatacgactcactataggggccagcaggtctatgtcgag
	CG12165	Incenp	Inner centromere protein	FBgn0260991	BKN26980	pos	yes		3.98065	2.78209	0.967012		1.58644	2.26534	1.92589	1.56183	1.84976	1.70579	0.800571	0.720311	0.760441		464	taatacgactcactatagggggaggtctccaagaaggtcc	taatacgactcactataggggctcatgtgtacgggtaggc	416	taatacgactcactatagggctcccaaaattggcaagc	taatacgactcactatagggcagctcctccagctcttgtc
	CG9659	egh	egghead	FBgn0001404	BKN27178	pos	no		3.90168	0.963463	0.745099		0.955069	0.770697	0.862883	1.21534	1.05331	1.13433	0.715529	0.883554	0.799542		500	taatacgactcactatagggcgtggatccttggactgaat	taatacgactcactatagggtaatgataccacgcaccgaa	439	taatacgactcactatagggccaaaaaccaaattaagcaagg	taatacgactcactatagggaatggagagttttcgcgtgt
	CG1620	CG1620	NA	FBgn0033183	BKN50407	pos	no		3.89227	1.27815	1.08528		0.889936	1.03903	0.964484	1.05603	1.07863	1.06733	0.919455	0.826046	0.87275		358	taatacgactcactataggggacgttgttgtcctcgtcct	taatacgactcactatagggtctgtggaagaagagtgagcg	397	taatacgactcactatagggcctcgaactttaggcactcg	taatacgactcactatagggttgccatatgagaacgagga
	CG3069	Taf10b	TBP-associated factor 10b	FBgn0026324	BKN22306	pos	no		3.86462	1.18233	0.707638		0.966557	1.06076	1.01366	1.10638	1.19645	1.15142	0.691711	0.775424	0.733568		150	taatacgactcactatagggcaatgcatgccattatctactga	taatacgactcactatagggcccatatgcaaaccaccaat	207	taatacgactcactatagggccttggagtgctgcagtg	taatacgactcactataggggggataggaccacaccatctt
	CG8677	CG8677	NA	FBgn0026577	BKN22027	pos	no		3.74565	1.10451	0.732541		0.858638	1.93611	1.39737	0.943362	0.994395	0.968878	0.815315	0.944375	0.879845		420	taatacgactcactatagggggcaaatcaacgtgagctatc	taatacgactcactatagggcggatgcggactgtgaagta	495	taatacgactcactatagggcaacgcaaaggagagaccat	taatacgactcactatagggctgaccaagaggagcggata
	CG3971	Baldspot	Baldspot	FBgn0260960	BKN29085	pos	no		3.71701	1.24273	1.11859		0.902162	1.09694	0.999551	1.05335	1.05776	1.05555	0.864468	0.915431	0.889949		499	taatacgactcactatagggtgccttcccctaacagaatc	taatacgactcactatagggactcctgccttcagtttgga	457	taatacgactcactataggggatgaacttggagctctcgc	taatacgactcactataggggtatcaccacatcaccgtgc
	CG9772	Skp2	NA	FBgn0037236	BKN28837	pos	no		3.71696	1.30143	0.931428		1.12717	0.937314	1.03224	1.16214	1.02642	1.09428	0.872472	0.803494	0.837983		339	taatacgactcactataggggagtcaaacaaaacgcggc	taatacgactcactatagggtgacctgagtatggcttcca	413	taatacgactcactatagggcgagtttgaattgccgctac	taatacgactcactatagggagaaccacgtctctgttgtgg
	CG6121	Tip60	Tip60	FBgn0026080	BKN27642	pos	no		3.70614	1.49837	1.22155		1.11619	1.19494	1.15557	1.5696	1.22244	1.39602	0.79413	0.954511	0.874321		271	taatacgactcactatagggagtatggtttgcgcccagta	taatacgactcactatagggccgatccgtttctcttctacg	257	taatacgactcactataggggggtggagccacagagttt	taatacgactcactataggggcttggacgagtgggtca
	CG8912	Psi	P-element somatic inhibitor	FBgn0014870	BKN21933	pos	yes		3.62349	1.56629	0.798744		0.886545	1.79131	1.33893	1.04968	1.06599	1.05784	0.738586	0.923413	0.830999		410	taatacgactcactatagggcgaccaccctgttgctgac	taatacgactcactatagggcaggtcatgcaggatcaaga	330	taatacgactcactatagggtcgtttttgtgcgatttctg	taatacgactcactatagggatctggtggccagagcagta
	CG4400	CG4400	NA	FBgn0030434	BKN28153	pos	yes		3.60886	2.04279	0.774464		1.35542	1.36435	1.35989	0.585165	1.08524	0.835202	0.976626	1.0424	1.00951		337	taatacgactcactatagggcgctagctcctgccattg	taatacgactcactataggggagaaacacatggcattgga	220	taatacgactcactataggggcagcttgttcctcggact	taatacgactcactatagggagcgccaatttaacgagttg
	CG6046	Bin1	Bicoid interacting protein 1	FBgn0024491	BKN21416	pos	no		3.55593	1.42152	0.966953		1.06977	0.993379	1.03157	1.13231	1.05692	1.09461	0.760829	1.01166	0.886244		220	taatacgactcactatagggtgattactccggaagttggg	taatacgactcactataggggtcctatgctgctccgtgtc	161	taatacgactcactatagggctcgcggtcaatctgctt	taatacgactcactatagggcgaaaagagcaaagagaagcc
	CG5499	His2Av	Histone H2A variant	FBgn0001197	BKN28652	pos	no		3.46646	1.2243	1.07416		0.780648	0.910094	0.845371	3.74241	0.93044	2.33643	0.795679	0.79092	0.7933		207	taatacgactcactataggggcaacgcatcgaaggact	taatacgactcactatagggcctgcgacagaatgacgtt	260	taatacgactcactatagggcctactaagccagtcggcaa	taatacgactcactatagggtttgtttcatactcaacctcgc
	CG7238	sip1	septin interacting protein 1	FBgn0024191	BKN28960	pos	yes		3.38923	1.45957	1.00393		1.47614	0.975626	1.22589	1.06418	1.00119	1.03269	0.770483	0.814776	0.792629		487	taatacgactcactatagggctacaagtccgtggaggagg	taatacgactcactataggggagcagctcccgaaagagt	471	taatacgactcactatagggatctggcagccggtgtaata	taatacgactcactataggggcaatgctatacccaatttgc
	CG8174	SRPK	SRPK	FBgn0026370	BKN50500	pos	no		3.2909	1.05823	0.949926		1.16964	0.966436	1.06804	1.1677	1.05056	1.10913	0.909294	0.93417	0.921732		430	taatacgactcactatagggcatgtgcgctcactagcaac	taatacgactcactatagggtctttttggctttgtcagtgc	424	taatacgactcactatagggcgtccacgtaaagatcgcc	taatacgactcactatagggcgtaaggaacgaagcgaatg
	CG11184	Upf3	Upf3	FBgn0034923	BKN45942	neg	no		-2.86291	0.842545	0.463043		0.861574	1.08337	0.972472	1.15915	1.18019	1.16967	0.506759	0.52658	0.516669		486	taatacgactcactatagggtgaactcctggtagtggggt	taatacgactcactatagggctgaaacttttgccgaggaa	400	taatacgactcactataggggccgtcatcctttttcttgt	taatacgactcactatagggcatgggcgacgtcaagat
	CG9193	mus209	mutagen-sensitive 209	FBgn0005655	BKN28382	neg	no		-3.12005	1.09628	2.29883		0.836613	0.713802	0.775207	1.10252	1.15756	1.13004	0.797032	0.948521	0.872777		173	taatacgactcactatagggaggaatgaagtgaacgtggg	taatacgactcactataggggtcgatgtgcgcagatgtt	355	taatacgactcactatagggagattcatgcccatggagag	taatacgactcactatagggaaagtcacagccgcggta
	CG10228	Pcf11	Pcf11	FBgn0264962	BKN20818	neg	yes		-3.14418	0.453831	0.716522		0.460228	1.72192	1.09108	1.1113	1.79233	1.45181	0.763095	0.655044	0.709069		465	taatacgactcactatagggcttttgttccacgacggg	taatacgactcactataggggcgttacctttggctagcat	421	taatacgactcactatagggaggtctgctgtctggcgt	taatacgactcactatagggggctccaaggagatacgctt
	CG12357	Cbp20	cap binding protein 20	FBgn0022943	BKN29448	neg	no		-3.48077	1.28596	0.615661		0.760926	1.23698	0.998951	0.983463	1.07182	1.02764	0.720501	0.917454	0.818977		183	taatacgactcactatagggcttggacgaccgtctgattc	taatacgactcactatagggaactagcgattgtccgtgttg	208	taatacgactcactataggggtgccgtcactaaataaaagca	taatacgactcactatagggaaagtgtacacgagtcgcgg
	CG14884	CSN5	COP9 complex homolog subunit 5	FBgn0027053	BKN20306	neg	yes		-3.59488	0.500661	0.732217		0.564229	0.55263	0.558429	0.931617	0.978208	0.954913	1.00554	0.766182	0.885859		235	taatacgactcactatagggcacaaaagacctgggagctg	taatacgactcactatagggtcctctaccttgccaagcat	343	taatacgactcactatagggacagagtacaccaccggtca	taatacgactcactatagggtcccagggaaatgaaaagaa
	CG11979	Rpb5	Rpb5	FBgn0033571	BKN20359	neg	no	pos!	-3.61994	1.61612	0.502031		1.24578	3.78452	2.51515	1.07034	1.15227	1.1113	0.859786	0.76988	0.814833		210	taatacgactcactatagggtcgataggatatgtaccgtccc	taatacgactcactatagggaacatcacggagcacgaact	313	taatacgactcactatagggggaaagaagacgaacatctgg	taatacgactcactatagggtatgaagcggcatacactgg
	CG9938	Ndc80	Ndc80	FBgn0030500	BKN23993	neg	yes		-3.6243	0.568438	0.918419		0.864293	0.580409	0.722351	1.08463	1.01698	1.05081	0.71649	0.78308	0.749785		407	taatacgactcactatagggcggagaacttctgcctgtta	taatacgactcactatagggcttcgaagaggctagcaaatg	332	taatacgactcactatagggtactgtagcttttgcattgcg	taatacgactcactataggggatcgggccagtcaaatg
	CG6376	E2f	E2F transcription factor	FBgn0011766	BKN20400	neg	no	pos!	-3.69582	0.982067	0.864834		10.398	2.1035	6.25077	5.17506	2.25745	3.71625	0.822011	0.697166	0.759588		473	taatacgactcactataggggctactgccgttgttgctct	taatacgactcactatagggatgtggacgtggagctgaa	277	taatacgactcactataggggttgttgttgatgctggtgg	taatacgactcactatagggagagagcggagaagagagagg
	CG3889	CSN1b	COP9 complex homolog subunit 1 b	FBgn0027057	BKN21757	neg	yes		-3.69804	0.546741	0.785076		0.653809	0.701034	0.677422	0.987605	0.923225	0.955415	0.710005	0.791276	0.750641		340	taatacgactcactatagggctcccgggaaatgctctt	taatacgactcactataggggccccatgtaaccactctgt	434	taatacgactcactatagggaggtcgccacaactgaggta	taatacgactcactataggggacgtctgcccggttttag
	CG8609	MED4	Mediator complex subunit 4	FBgn0035754	BKN28661	neg	no		-3.70824	0.641038	0.644197		0.876819	0.8143	0.845559	1.09078	1.17929	1.13503	0.594248	0.620749	0.607499		203	taatacgactcactatagggctactgcgaatcgctggaac	taatacgactcactataggggtagcgcaggaagtgggagt	302	taatacgactcactataggggctgttctggtgggtcact	taatacgactcactatagggaccgtgagatccagaagctg
	CG8867	Jon25Bi	Jonah 25Bi	FBgn0020906	BKN31014	neg	yes		-3.7143	0.555526	0.729544		1.21535	0.718203	0.966777	0.825544	1.00305	0.914296	0.76587	0.829941	0.797906		238	taatacgactcactatagggccagtccagctggttggtaa	taatacgactcactatagggcgtcgacctgcagatcatta	332	taatacgactcactatagggacggcccaatagttgtcgta	taatacgactcactatagggccctacaccgtgggtctg
	CG1810	mRNA-cap	mRNA-capping-enzyme	FBgn0030556	BKN60320	neg	yes		-3.74638	0.767758	0.633164		0.664366	0.503918	0.584142	0.948681	1.0132	0.98094	0.623676	0.492073	0.557874		500	taatacgactcactatagggaggttcctgctctccacaaa	taatacgactcactatagggtggtgcctggactatgatga	550	taatacgactcactatagggaatcctgcttgtagatgccc	taatacgactcactatagggatcgctggctatactgtccg
	CG31716	Cnot4	Cnot 4 homologue	FBgn0051716	BKN22063	neg	no		-3.7479	0.833779	0.748068		0.773168	1.04702	0.910093	1.1201	1.11886	1.11948	0.72456	0.733478	0.729019		227	taatacgactcactatagggtcaagccaatgcaatcattc	taatacgactcactatagggcgacaaaaggcgaattcagt	322	taatacgactcactatagggcgttcgttgagacccaaaag	taatacgactcactataggggcattccagttgacacccat
	CG31671	tho2	tho2	FBgn0031390	BKN22082	neg	yes		-3.75412	0.86183	0.662886		0.521139	0.619486	0.570312	1.11938	1.08834	1.10386	0.564417	0.713433	0.638925		414	taatacgactcactatagggctctcctttagcatgtgggg	taatacgactcactatagggcatgctcgagaccgtgatg	416	taatacgactcactatagggctggcgcacaatggctatac	taatacgactcactatagggacctgccatgcactacgac
	CG10572	Cdk8	Cyclin-dependent kinase 8	FBgn0015618	BKN45143	neg	no		-3.77816	0.6528	0.84247		1.16458	1.02111	1.09284	1.06724	1.21554	1.14139	0.920938	1.18537	1.05315		278	taatacgactcactatagggctgttgctgctgtcgcttat	taatacgactcactatagggaacgctccacatactccacc	387	taatacgactcactatagggatgatgttccggcatcttct	taatacgactcactatagggcatcgtgacctgaagccg
	CG1135	Rcd5	Reduction in Cnn dots 5	FBgn0263832	BKN21572	neg	no	pos!	-3.81848	1.22342	0.679997		3.76137	1.71059	2.73598	1.18048	0.961657	1.07107	1.22614	0.820167	1.02316		358	taatacgactcactatagggtactttttcctgctggtgcg	taatacgactcactatagggttcgcttttgatcgttttgc	495	taatacgactcactatagggccacctcccagaattatcca	taatacgactcactatagggcaggctcatacagcagagca
	CG7850	puc	puckered	FBgn0243512	BKN46004	neg	no		-3.81851	0.653462	0.830089		0.939808	0.998634	0.969221	2.50008	1.17206	1.83607	0.810427	0.958991	0.884709		209	taatacgactcactatagggtatagaaacacaccccgcct	taatacgactcactatagggcctcctggaagtactgcttga	415	taatacgactcactataggggaagatgcacggaaaacgg	taatacgactcactatagggcgctgtccacatcatcgtaa
	CG7597	Cdk12	NA	FBgn0037093	BKN21793	neg	no		-3.87403	0.853497	0.957028		1.02784	1.30317	1.1655	1.30949	1.47809	1.39379	0.721573	0.878005	0.799789		556	taatacgactcactataggggaagactcaagcgacccagt	taatacgactcactatagggggttgctgatcgactgctta	503	taatacgactcactatagggactcacgaagtcggcaatct	taatacgactcactatagggattgctgttctcctcttgcc
	CG10223	Top2	Topoisomerase 2	FBgn0003732	BKN21781	neg	yes		-3.8767	0.696601	0.555869		0.657848	0.538098	0.597973	1.08822	1.13228	1.11025	0.86229	0.866263	0.864277		405	taatacgactcactatagggcgtcttcttgcgcagacttt	taatacgactcactatagggcaggctgatcgcctcagt	412	taatacgactcactatagggcttcaagccatccaccagac	taatacgactcactataggggctgtcattctactcgctaccc
	CG5442	SC35	SC35	FBgn0265298	BKN32717	neg	no		-3.90534	0.912039	0.682946		0.766743	0.674857	0.7208	1.07024	1.03773	1.05398	0.670725	0.645935	0.65833		257	taatacgactcactataggggagtggctaccaggcgag	taatacgactcactatagggtatgacaaacgtgatgccga	439	taatacgactcactataggggctctcacgtgtgtagcgat	taatacgactcactataggggttgttccagctctaacgtcg
	CG7528	Uba2	Smt3 activating enzyme 2	FBgn0029113	BKN22286	neg	yes		-3.93093	0.646297	0.713683		0.923399	0.64749	0.785444	1.27096	1.09702	1.18399	0.928959	1.10317	1.01606		346	taatacgactcactatagggcgtcagacgactccaaaatct	taatacgactcactataggggtcgtagcagatgcctcaca	439	taatacgactcactatagggatgtgggatcgcacgttg	taatacgactcactatagggggaaggaaaaaggcgaagag
	CG10719	brat	brain tumor	FBgn0010300	BKN33206	neg	no		-3.93914	1.22769	0.641117		1.68927	1.17601	1.43264	1.23368	1.06932	1.1515	0.783583	0.691953	0.737768		406	taatacgactcactatagggaacagcagcagcgacaact	taatacgactcactatagggctgttaaccttggccgtgta	486	taatacgactcactatagggcggtaaatgcccagaatgac	taatacgactcactataggggcagatactggccctcgtag
	CG6297	JIL-1	JIL-1	FBgn0020412	BKN50657	neg	yes		-3.96414	0.605341	1.10594		0.492715	0.509255	0.500985	1.16754	1.00777	1.08765	0.760483	0.893774	0.827128		418	taatacgactcactataggggggtcaaatcgttcgtgc	taatacgactcactatagggggggaacgtttaatcagcg	499	taatacgactcactatagggttaatgccgttgaagaaggg	taatacgactcactatagggtgtacatagccgaggtggtg
	CG10542	Bre1	Bre1	FBgn0086694	BKN20850	neg	yes		-3.97647	0.758337	0.742421		0.89264	0.68167	0.787155	1.25113	1.22749	1.23931	0.941474	0.896663	0.919069		490	taatacgactcactatagggtgcctgtggtagttggtgtc	taatacgactcactatagggaggttaatgcaacgcaatga	419	taatacgactcactataggggctgccgcgtttcatatcta	taatacgactcactatagggcgcgtcgattgagaaagagt
	CG8863	Droj2	DnaJ-like-2	FBgn0038145	BKN27834	neg	no		-4.00125	1.24135	0.858383		1.33069	0.880658	1.10568	1.1084	1.23904	1.17372	0.777507	0.812653	0.79508		356	taatacgactcactatagggtacttggcgtgaagcctaatg	taatacgactcactatagggcgctccattgtacagctcct	460	taatacgactcactatagggcatggcctacgatgaggac	taatacgactcactatagggagatacggttctagtggcgg
	CG42550	CG42550	NA	FBgn0260723	BKN33975	neg	no		-4.01534	0.748258	0.8423		1.04725	1.1414	1.09432	1.03761	1.13393	1.08577	1.01877	0.983723	1.00125		262	taatacgactcactatagggtcttctggaggtagtggtgg	taatacgactcactatagggctgcagcagttgatcgagtt	263	taatacgactcactatagggttgtttctctttcagttggacg	taatacgactcactatagggtgcttgtccttgctgtagga
	CG4494	smt3	smt3	FBgn0264922	BKN21837	neg	yes		-4.06075	0.947913	0.80931		0.708652	0.539003	0.623827	1.12811	1.27924	1.20367	0.944038	1.02605	0.985045		244	taatacgactcactatagggctgctgctggtaaacctcg	taatacgactcactatagggaaagaagggaggtgagaccg	165	taatacgactcactatagggtgcttcttgatcttgaactgga	taatacgactcactatagggacgctccgcaaaagaaaaa
	CG6513	endos	endosulfine	FBgn0061515	BKN28642	neg	yes		-4.06445	0.739271	0.947127		0.528436	0.350683	0.43956	1.10309	1.03978	1.07144	0.751124	0.80698	0.779052		175	taatacgactcactatagggccccttctgcagcctttt	taatacgactcactatagggggaagaaaacagcaacagcc	274	taatacgactcactatagggggctggctgctccaactta	taatacgactcactatagggggcatttcgcgacagttta
	CG33106	mask	multiple ankyrin repeats single KH domain	FBgn0043884	BKN20625	neg	no		-4.13308	0.842853	0.705278		0.840074	1.24013	1.0401	0.76815	0.696793	0.732472	0.59324	0.672968	0.633104		481	taatacgactcactatagggagagcaggataccaacagcg	taatacgactcactatagggctctccatgctgctgcttct	443	taatacgactcactatagggagaagaacaagaagcaggcg	taatacgactcactatagggattcaaagtggtggcactcg
	CG7697	CstF-64	Cleavage stimulation factor 64 kilodalton subunit	FBgn0027841	BKN27450	neg	yes		-4.18947	0.565883	0.57987		0.756971	0.667683	0.712327	1.23148	1.03231	1.13189	0.269139	0.923955	0.596547		291	taatacgactcactataggggacaagtttgtcaacgtttgct	taatacgactcactatagggccactttcccgatcaaagac	342	taatacgactcactataggggtcccatggatcccaggtta	taatacgactcactatagggtatgcatgagcgaaatggtg
	CG2910	nito	spenito	FBgn0027548	BKN28409	neg	yes		-4.19595	0.758183	0.633283		1.68722	0.609303	1.14826	1.22271	1.08469	1.1537	0.678054	0.590097	0.634076		495	taatacgactcactatagggaacatgaagcgtagcgcc	taatacgactcactatagggatattccggtctggttgtgg	488	taatacgactcactatagggcaagaaggacaagttcccca	taatacgactcactatagggatgggaatcctcgcatctc
	CG7163	mkg-p	monkey king protein	FBgn0035889	BKN40366	neg	yes		-4.20448	0.444639	0.810301		0.538235	0.676171	0.607203	1.10633	0.985481	1.04591	0.738568	0.853216	0.795892		403	taatacgactcactataggggtaaatccagcgtggtgagc	taatacgactcactatagggaaatgctttgcggatgtctt	384	taatacgactcactatagggaacccgtaaccagtgaacca	taatacgactcactatagggctgcctcggaatcaacttct
	CG18009	Trf2	TATA box binding protein-related factor 2	FBgn0261793	BKN27538	neg	no		-4.21764	1.34938	0.793819		0.914559	0.84514	0.879849	1.57114	1.74339	1.65727	0.605186	0.564298	0.584742		424	taatacgactcactatagggtaccaggaatcaaatcacgg	taatacgactcactatagggaatccgatttttgatttggc	410	taatacgactcactatagggggtgatccccacgaactg	taatacgactcactataggggtggtaccgggatcattgtaa
	CG2097	Sym	Symplekin	FBgn0037371	BKN21288	neg	yes		-4.22415	0.78027	0.538316		0.601499	0.563143	0.582321	1.06738	1.1242	1.09579	0.61681	0.527676	0.572243		402	taatacgactcactataggggccttaaatcggggcact	taatacgactcactatagggccatgacccccactgatatt	428	taatacgactcactatagggccagggtcacaacagtttca	taatacgactcactatagggcgtggtggaagcctttaagc
	CG17437	wds	will die slowly	FBgn0040066	BKN20216	neg	no		-4.2254	0.718532	0.846051		1.33862	1.15476	1.24669	1.0137	1.10024	1.05697	0.909507	1.1078	1.00865		451	taatacgactcactatagggagagagagcagccggtgac	taatacgactcactatagggattcggactgaacttgaccg	507	taatacgactcactatagggctgcatattcgccaacttctc	taatacgactcactatagggtttttccgttttgccgtaga
	CG10583	Sse	Separase	FBgn0035627	BKN20595	neg	no		-4.25648	0.60964	0.787081		3.3222	0.593729	1.95797	0.962854	1.35663	1.15974	1.10679	1.00284	1.05481		524	taatacgactcactatagggcttttccacggccaaattc	taatacgactcactatagggcagtacgtcaatggtcgcat	456	taatacgactcactataggggagttgaccaaatccgcatc	taatacgactcactataggggggtacccaccaacgtgttt
	CG7200	CG7200	NA	FBgn0032671	BKN28118	neg	no		-4.26574	0.97845	0.933919		0.803548	1.00784	0.905694	1.08864	0.981999	1.03532	0.775653	0.856428	0.816041		460	taatacgactcactatagggtctaaacgagcgagcaatcc	taatacgactcactataggggggccaatgaagctgtttt	361	taatacgactcactatagggaatggtgtaatatcgcacgttg	taatacgactcactatagggccaaatgccgggctataact
	CG32743	nonC	no-on-and-no-off transient C	FBgn0263968	BKN50537	neg	yes		-4.27257	0.556441	0.623555		0.615052	0.749942	0.682497	1.15842	1.12814	1.14328	0.51146	0.58345	0.547455		414	taatacgactcactataggggcaggaagttctggaacagg	taatacgactcactataggggcactcacacgactcacatacg	497	taatacgactcactatagggtagtttcaatacggcctcgc	taatacgactcactatagggccacgacatctgccttacaa
	CG12109	Caf1-180	Caf1-180	FBgn0030054	BKN27324	neg	no		-4.3156	1.0005	0.780568		0.541379	0.888996	0.715188	1.1299	1.34655	1.23823	0.732309	0.824336	0.778322		401	taatacgactcactatagggtcctcctcttcctcctcgtc	taatacgactcactataggggaggtggactccaagaacga	406	taatacgactcactatagggctttctttgactttgttgtgctg	taatacgactcactatagggcgtgagaaatccccagaaaa
	CG3857	CG3857	NA	FBgn0023520	BKN30209	neg	yes		-4.33585	0.649002	0.703326		1.04647	0.717194	0.881832	1.00642	1.04416	1.02529	1.10937	0.806239	0.957803		430	taatacgactcactatagggcatgttcctagacaggcccc	taatacgactcactatagggcgaccgacatcaagtcttttt	473	taatacgactcactataggggtcggcccgtataagtaggc	taatacgactcactatagggcggtccctggactacgacta
	CG7719	gwl	greatwall	FBgn0260399	BKN51041	neg	yes		-4.38426	0.573583	0.93805		0.518274	0.410182	0.464228	1.0159	0.956306	0.986104	0.978813	0.89868	0.938747		423	taatacgactcactatagggtttggaaaagtcttcctggg	taatacgactcactatagggtcgcatatcgattttgctca	448	taatacgactcactatagggatccgtggtgtgctaaaggt	taatacgactcactataggggaccgtgaccttgcttcag
	CG31709	CG31709	NA	FBgn0051709	BKN25255	neg	no		-4.44336	1.08073	0.918603		1.22233	3.59658	2.40946	1.09954	1.11485	1.10719	0.847047	1.05905	0.953048		320	taatacgactcactatagggcgcaccattactgacaatgc	taatacgactcactataggggttaacttgctatttttgcgcc	200	taatacgactcactataggggcattcccttgatccttctg	taatacgactcactatagggtagagccaagtggaaatcagc
	CG5650	Pp1-87B	Protein phosphatase 1 at 87B	FBgn0004103	BKN31383	neg	yes		-4.45914	0.642565	0.705774		0.852865	0.690849	0.771857	1.07883	1.17703	1.12793	0.857021	0.934385	0.895703		410	taatacgactcactataggggtcggactgcattgtggac	taatacgactcactatagggtatctaccgaccgaccaacc	409	taatacgactcactatagggactttttacgcttgtcggct	taatacgactcactatagggatcttctgctgccacggt
	CG7698	Cpsf73	Cleavage and polyadenylation specificity factor 73	FBgn0261065	BKN20534	neg	yes		-4.46162	0.702942	0.659793		0.626288	0.691204	0.658746	1.06079	0.987569	1.02418	0.55022	0.68065	0.615435		419	taatacgactcactatagggtccagatttatttccgcacg	taatacgactcactatagggatgtctgttgtaacccaacgc	463	taatacgactcactatagggagtagcagttcttgggcacg	taatacgactcactatagggatgccacgaaagccatttac
	CG14418	CG14418	NA	FBgn0040354	BKN31933	neg	no		-4.60005	0.406123	0.586927		1.38201	low viab.	1.38	0.987188	1.74198	1.36459	0.995473	1.71745	1.35646		236	taatacgactcactataggggctgctgctgtcgattgat	taatacgactcactatagggcaatggcaacaacagtttgc	245	taatacgactcactatagggtgcaacttctgttgctgctg	taatacgactcactatagggactgagaaaaatcatgccga
	CG31258	Cenp-C	Cenp-C	FBgn0086697	BKN23772	neg	no		-4.69698	1.36382	0.741843		0.787586	0.999067	0.893326	1.26517	1.3157	1.29043	0.686303	0.752887	0.719595		429	taatacgactcactataggggatagtgaccatgggcaagc	taatacgactcactatagggccctcgattgcttagagctac	499	taatacgactcactatagggcacaccatggatcctagcaa	taatacgactcactatagggcttcctgctcgtctctcagg
	CG2261	CstF-50	CstF-50	FBgn0039867	BKN27473	neg	yes		-4.6981	0.884924	0.811862		0.568485	0.475939	0.522212	1.1671	1.19446	1.18078	0.563492	0.619162	0.591327		315	taatacgactcactatagggcttcggtaccagaaacgtgc	taatacgactcactatagggatcttccggtatggattcactg	211	taatacgactcactatagggattccgcgtaaactccagtg	taatacgactcactatagggcaccacccaatgcttcgt
	CG5514	CG5514	NA	FBgn0039560	BKN23035	neg	yes		-4.72011	0.584158	0.672062		0.482972	0.515179	0.499076	1.19902	1.1585	1.17876	0.697354	0.681853	0.689603		409	taatacgactcactataggggtcctggacaagggagtgg	taatacgactcactatagggtcaccgaatccgagttattca	431	taatacgactcactatagggaaacagaattggaggcaagg	taatacgactcactatagggctgtgttccatcctcacttaacc
	CG1109	CG1109	NA	FBgn0046222	BKN20307	neg	yes		-4.73894	0.321234	0.3818		0.223815	0.542609	0.383212	1.12923	0.971049	1.05014	0.388398	0.452624	0.420511		319	taatacgactcactatagggcaagcggaaaaagaggcat	taatacgactcactatagggagtgccttgatgatggacg	353	taatacgactcactataggggatcgcgaacgagaagga	taatacgactcactatagggggcagaaaacagtgttggtg
	CG11451	Spc105R	Spc105-related	FBgn0037025	BKN26153	neg	no	pos!	-4.78106	1.34752	0.737319		1.37726	1.48686	1.43206	1.26961	1.4283	1.34896	0.873617	0.891554	0.882586		413	taatacgactcactatagggccaataaccgagatcgttcg	taatacgactcactatagggtcgatacttctgcttctcatcc	429	taatacgactcactataggggtttcggcggagcctatc	taatacgactcactatagggggtcttgcacatctcttcctg
	CG4976	Mes-4	Mes-4	FBgn0039559	BKN20996	neg	no		-4.85922	0.67789	0.67015		0.99139	0.798119	0.894755	0.664634	1.09753	0.881082	0.901304	0.889768	0.895536		419	taatacgactcactataggggcgcaactggatttgcttta	taatacgactcactatagggaacgcaagcggaccaagtat	457	taatacgactcactatagggaaagtccttttccacaccca	taatacgactcactataggggcaggaacaggacatggaac
	CG2253	Upf2	Upf2	FBgn0029992	BKN20728	neg	yes		-5.24457	0.671396	0.50399		0.553019	0.609946	0.581482	1.21019	1.29513	1.25266	0.474574	0.563265	0.518919		563	taatacgactcactatagggtttggtgcttgaacttgtgc	taatacgactcactatagggagactcgtaccaagaacggc	422	taatacgactcactataggggcatgtcgcgagtccatt	taatacgactcactatagggacgcgtacgatattctcggt
	CG6588	Fas1	Fasciclin 1	FBgn0262742	BKN29572	neg	no		-5.31699	0.965305	0.760514		0.822654	0.836675	0.829664	1.14231	1.02794	1.08512	0.733394	0.886785	0.810089		420	taatacgactcactataggggcgtacacccagaaacgact	taatacgactcactatagggcggcatcatagaccgactct	534	taatacgactcactataggggtgcccactgtcaacaacaa	taatacgactcactatagggcgaaatagccaaatgacgct
	CG3836	stwl	stonewall	FBgn0003459	BKN45199	neg	yes		-5.34334	0.606606	0.80521		0.970415	0.563858	0.767137	1.35907	1.11436	1.23671	1.07594	0.779363	0.927651		439	taatacgactcactatagggatcttctgacgggggttcat	taatacgactcactatagggagtcgcccataaacaccaaa	549	taatacgactcactataggggcttaaggttgtccagcgaa	taatacgactcactataggggtagcagcaatccacccaat
	CG6593	Pp1alpha-96A	Protein phosphatase 1alpha at 96A	FBgn0003134	BKN28922	neg	yes		-5.39252	0.472965	0.722855		0.730968	0.866425	0.798697	1.12474	0.979481	1.05211	0.715304	0.677747	0.696525		333	taatacgactcactatagggaatcgacgtcactaaccaacg	taatacgactcactatagggcgattgcagcaactgctattt	380	taatacgactcactatagggttccagatattgaaacccgc	taatacgactcactatagggtttcatttcattcgtttcgtttt
	CG8068	Su(var)2-10	Suppressor of variegation 2-10	FBgn0003612	BKN28790	neg	yes		-5.48184	0.551036	1.14497		0.644828	0.442144	0.543486	1.25561	1.11707	1.18634	0.811729	0.808147	0.809938		524	taatacgactcactatagggtgtcattcctacaaaccgacc	taatacgactcactatagggtgaccaggttgtcataaatgg	316	taatacgactcactatagggtacttccaggaggtgttggg	taatacgactcactatagggcactgtttgacgttgatgtgg
	CG10279	Rm62	Rm62	FBgn0003261	BKN32269	neg	yes		-5.73304	0.532021	0.487678		0.343767	0.424398	0.384082	1.05346	1.11186	1.08266	0.55727	0.523581	0.540425		525	taatacgactcactataggggccaccagaatgttggactt	taatacgactcactataggggccccagatcagaaagatcg	372	taatacgactcactatagggcacggtgatctcctgctctt	taatacgactcactataggggatcgcgactttggtcaca
	CG3642	Clp	Clipper	FBgn0015621	BKN27764	neg	yes		-5.76908	0.396661	0.469338		0.464805	1.90832	1.18656	1.12643	1.06571	1.09607	0.518247	0.678873	0.59856		313	taatacgactcactataggggtgggctgcagttcaagg	taatacgactcactatagggggacactctttgttgtggca	201	taatacgactcactatagggaggacgctctgctctgtatga	taatacgactcactatagggcgttctactggcagttctaggg
	CG1559	Upf1	Upf1	FBgn0030354	BKN27828	neg	yes		-5.85882	0.75216	0.436481		0.498261	0.757786	0.628023	1.13815	1.39505	1.2666	0.540636	0.385106	0.462871		423	taatacgactcactatagggactccgactccagtgactcc	taatacgactcactatagggccaaatggtgggacagtca	419	taatacgactcactatagggcatgagcttcatgtccgaat	taatacgactcactatagggcgctaaaggatatgaactggg
	CG1957	Cpsf100	Cleavage and polyadenylation specificity factor 100	FBgn0027873	BKN40434	neg	yes		-5.98381	0.763005	0.640202		0.568867	0.913351	0.741109	1.06785	1.08817	1.07801	0.589645	0.667561	0.628603		499	taatacgactcactataggggacacggctttcgaaaagat	taatacgactcactatagggattctatctgcgacttggcg	374	taatacgactcactatagggagttccaaaagggcaaggac	taatacgactcactatagggctgctcgtacagcaactccc
	CG10110	Cpsf160	Cleavage and polyadenylation specificity factor 160	FBgn0024698	BKN23031	neg	yes		-6.54555	0.483397	0.592357		0.270443	0.310331	0.290387	1.08286	1.17943	1.13114	0.529553	0.372063	0.450808		491	taatacgactcactataggggtcatcggttcctccgttt	taatacgactcactatagggtatcccaagggtcacctgaa	408	taatacgactcactatagggaagtatcggagcgcacctt	taatacgactcactatagggatacgtttgcgctgaaaactc
	CG12640	CG12640	NA	FBgn0030202	BKN30871	neg	no		-6.56189	0.772238	0.793106		1.06614	0.993394	1.02977	0.975199	1.07175	1.02347	0.800147	0.974501	0.887324		200	taatacgactcactatagggacctgtgcggatcatgaaa	taatacgactcactatagggcagcctgaatccgagtcc	169	taatacgactcactataggggattcggactcggattcagg	taatacgactcactatagggatgaacaccaaccacaagcg
	CG9748	bel	belle	FBgn0263231	BKN28143	neg	yes		-6.56206	0.586342	0.569937		0.83999	0.547219	0.693605	1.30604	1.10721	1.20663	0.589128	0.481292	0.53521		493	taatacgactcactatagggcgcttgtcgggttcatagac	taatacgactcactatagggagcagtatccgttgggtctg	419	taatacgactcactatagggccagctcgtacatctggttga	taatacgactcactatagggcggcaacagaagctacaaca
	CG4254	tsr	twinstar	FBgn0011726	BKN28706	neg	no		-7.36536	1.26897	0.898726		0.934133	0.908169	0.921151	1.22904	1.07915	1.1541	0.941829	1.035	0.988412		310	taatacgactcactataggggtatcgggacaccacgacat	taatacgactcactatagggagaaggacaaaaagcatcgc	225	taatacgactcactatagggaggcttcggaaagatcagtg	taatacgactcactatagggcctctgagagttcaaagaagca
	CG8954	Smg5	Smg5	FBgn0019890	BKN22183	neg	yes		-7.50674	0.906451	0.442006		0.550721	0.529488	0.540104	1.09653	1.21761	1.15707	0.45749	0.42287	0.44018		411	taatacgactcactataggggttcccgtggcactggttat	taatacgactcactatagggggagaccattatccgggag	468	taatacgactcactataggggatcagctgcatcaatgtcg	taatacgactcactatagggcggagtacgaggaacgctt
	CG2186	CG2186	NA	FBgn0030243	BKN31161	neg	no		-8.00759	0.508194	0.582381		1.37095	0.926164	1.14856	1.28852	1.19004	1.23928	0.757101	0.708886	0.732994		499	taatacgactcactatagggacccaaccagtcaccacaac	taatacgactcactataggggccattggcatagttcgg	493	taatacgactcactataggggagaacggtggtattgggat	taatacgactcactatagggcacacgcttctccagcctat
					exclusion criteria positive candidates					<1,16			<1,24	<1,24	<1,24	>1,25	>1,25	>1,25
					exclision criteria negative candidates					>0,84			>0,76	>0,76	>0,76	<0,85	<0,85	<0,85
		positive controls:																(also depending on effect strength DSB test)
		Dcr-2	Dicer-2							4.09593	2.21913				3.07618			1.36382			2.2303
		Ago2	Argonaute-2							15.2346	1.96744				8.84089			5.08208			2.24324
