# Supplementary material for: Splicing stimulates siRNA formation at Drosophila DNA double-strand breaks
Source: PLoS Genet. 2017 Jun 19;13(6):e1006861. doi: 10.1371/journal.pgen.1006861 (PMC5495518; doi:10.1371/journal.pgen.1006861)
Supplement: S2 Table — (XLSX) [file pgen.1006861.s011.xlsx]

## Sheet: sgRNAs and T7-Primers
Primer	Sequence
CRISPR 202	taatacgactcactataGCCAGGGTGACGATATCAAGCgttttagagctag
CRISPR 206	taatacgactcactataGGCCGTTGTTGCGAAATTGgttttagagctag
CRISPR 207	taatacgactcactataGCTCGTTTTCAGTGCTGACCgttttagagctag
CRISPR 208	taatacgactcactataGGTATAATCCTCTCCTGCgttttagagctag
CRISPR 209	taatacgactcactataGATTCTGGAGCTACTAATgttttagagctag
CRISPR 210	taatacgactcactataGCTTGCAGATCTTATGCATTTgttttagagctag
CRISPR 502	taatacgactcactataGTGTGGTCATTGGATGGCTgttttagagctag
CRISPR 503	taatacgactcactataGTTGGTTGCAGGTACCGTTAgttttagagctag
CRISPR 748	cctattttcaatttaacgtcgTTCAAGCACGGTCTGGAGGgtttaagagctatgctg
CRISPR 749	cctattttcaatttaacgtcgATCACCAATATTGCAATGCgtttaagagctatgctg
CRISPR 750	cctattttcaatttaacgtcgTCCAGTGTAGCTTCCCGTTgtttaagagctatgctg
CRISPR 751	cctattttcaatttaacgtcgTACCACAAATTTAGGGGCAgtttaagagctatgctg
CRISPR 1173	cctattttcaatttaacgtcgATATCTAATTTCTTTTTACgtttaagagctatgctg
T7-assay CRISPR 202_s	ACGCCATCTTCCGACTCCCGACA
T7-assay CRISPR 202_as	TTTCGCGGTATTCCACCAGGGCC
T7-assay CRISPR 206,207_s	TTTACTCCTGCTGCCCTGGC
T7-assay CRISPR 206,207_as	ATGAAATAAGAGCTGGCCAA
T7-assay CRISPR 208_s	ATGTCAGCCTGATCCTTTTG
T7-assay CRISPR 208_as	CAAAGTGTACTTTCCCAACC
T7-assay CRISPR 209,210_s	TCCTAAGGGATAACGCGTCG
T7-assay CRISPR 209,210_as	GACGACGCTCTTCCGCTGGC
T7-assay CRISPR 502_s	GTCTGGCAACGCCGCTGTACC
T7-assay CRISPR 502_as	GCCGGTTTTTTTTACAGAATAG
T7-assay CRISPR 503_s	ATCTTCGCATTAGCACGAAATC
T7-assay CRISPR 503_as	GCCAGGGCAGCAGGAGTAAA
T7-assay CRISPR 748_s	CTGGCGTGGATGTTGTGCTT
T7-assay CRISPR 748_as	GACAGGCATTTTTGTCAGCG
T7-assay CRISPR 749_s	TTTACCTGGCGCTCAAGGTG
T7-assay CRISPR 749_as	GTCACTTACAGAGCAGGCCA
T7-assay CRISPR 750_s	GGTATCTCTACTACGGCATC
T7-assay CRISPR 750_as	GCAGCCAATCGAAAAATCTTG
T7-assay CRISPR 751_s	GAACGCCATTGGCCAAGTCGA
T7-assay CRISPR 751_as	AATTTTGGACAACTCAATCA

## Sheet: qPCR Primers
Primer	Sequence
qPCR tsr intron1_s	GCACACACACTTGGTTGACA
qPCR tsr intron1_as	TGCCACAGTCTCCACATCAA
qPCR tsr_s	ACTGTGTCTGATGTCTGCAAG
qPCR tsr exon-exon1_s	AAAATGGCTTCTGGTGTAACTGT
qPCR tsr intron2_s	CAAGTAATGGCGCAGAACTCA
qPCR tsr intron2_as	GGTGGCCCGGAGTTTCTC
qPCR tsr exon-exon2_s	CCCGATACTGCCAAGGTCAA
qPCR CG15098 intron1_s	TTCTTGGCCACGATCCTCTT
qPCR CG15098 intron1_as	ATACGATTGGTTGTGGGTGC
qPCR CG15098 exon-exon_as	TGAAAACGATGATTAGCACACTG
qPCR CG15098_s	GAACGCCATTTACTCCTGCT
qPCR CG15098_as	CAGGCCAACATCCACGAAAA
qPCR_CG15098_intron2_as	CCACAATTTCGCAACAACGG
qPCR_CG15098_exon-exon_as	AGAGATACCAGGTCAGCAAGAG
